# Supplementary material for: PhenoSV: interpretable phenotype-aware model for the prioritization of genes affected by structural variants
Source: Nat Commun. 2023 Nov 28;14:7805. doi: 10.1038/s41467-023-43651-y (PMC10684511; doi:10.1038/s41467-023-43651-y)
Supplement: Supplementary file 4 — Dataset 1, Dataset 2 [file 41467_2023_43651_MOESM4_ESM.xlsx]

## Sheet: Supplementary Data 1
Supplementary Data 1: Genomic features used to annotate SVs
Feature	Category	Aggregation
CADD	integrated scores	max	https://krishna.gs.washington.edu/download/CADD/bigWig/
GERP++	evolutionary constraint	max	https://hgdownload.soe.ucsc.edu/gbdb/hg19/bbi/All_hg19_RS.bw
mutConstraint	disease constraint	max	https://hgdownload.soe.ucsc.edu/gbdb/hg38/gnomAD/mutConstraint/
Phylop20	evolutionary constraint	max	http://hgdownload.soe.ucsc.edu/goldenPath/hg38/phyloP20way/hg38.phyloP20way.bw
Phylop30	evolutionary constraint	max	http://hgdownload.soe.ucsc.edu/goldenPath/hg38/phyloP30way/hg38.phyloP30way.bw
Phylop100	evolutionary constraint	max	http://hgdownload.soe.ucsc.edu/goldenPath/hg38/phyloP100way/hg38.phyloP100way.bw
PhastCons20	evolutionary constraint	max	http://hgdownload.soe.ucsc.edu/goldenPath/hg38/phastCons20way/hg38.phastCons20way.bw
PhastCons30	evolutionary constraint	max	http://hgdownload.soe.ucsc.edu/goldenPath/hg38/phastCons30way/hg38.phastCons30way.bw
PhastCons100	evolutionary constraint	max	http://hgdownload.soe.ucsc.edu/goldenPath/hg38/phastCons100way/hg38.phastCons100way.bw
ConsHMM50	evolutionary constraint	max	https://ernstlab.biolchem.ucla.edu/ConsHMMAtlas/
ConsHMM100	evolutionary constraint	max	https://ernstlab.biolchem.ucla.edu/ConsHMMAtlas/
GenoCanyon	deleterious scores	max	https://drive.google.com/drive/folders/11CTkijuwiEMHAkE6k37EzbwzAYXIhkMe
Haploinsufficiency	disease constraint	max	https://www.deciphergenomics.org/about/downloads/data
pHaplo	disease constraint	max	Collins et al. PMID: 35917817
pTriplo	disease constraint	max	Collins et al. PMID: 35917817
OMIM genes	disease constraint	max	https://www.omim.org
pLI	disease constraint	max	http://hgdownload.soe.ucsc.edu/gbdb/hg19/gnomAD/pLI/pliByGene.bb
loeuf	disease constraint	min	https://gnomad.broadinstitute.org/downloads
SIFT	deleterious scores	max	https://sites.google.com/site/jpopgen/dbNSFP
MVP	deleterious scores	max	https://sites.google.com/site/jpopgen/dbNSFP
MPC	deleterious scores	max	https://sites.google.com/site/jpopgen/dbNSFP
PrimateAI	deleterious scores	max	https://sites.google.com/site/jpopgen/dbNSFP
MutationTaster	deleterious scores	max	https://sites.google.com/site/jpopgen/dbNSFP
MutationAssessor	deleterious scores	max	https://sites.google.com/site/jpopgen/dbNSFP
MetaSVM	deleterious scores	max	https://sites.google.com/site/jpopgen/dbNSFP
MetaLR	deleterious scores	max	https://sites.google.com/site/jpopgen/dbNSFP
CCRs	disease constraint	max	http://quinlanlab.org/blog/2018/12/20/constrained-coding-regions.html
REVEL	deleterious scores	max	https://hgdownload.soe.ucsc.edu/gbdb/hg38/revel/
CDTS	deleterious scores	max	http://www.hli-opendata.com/noncoding/
LINSIGHT	deleterious scores	max	http://compgen.cshl.edu/LINSIGHT/LINSIGHT.bw
JARVIS	deleterious scores	max	https://az.app.box.com/v/jarvis-gwrvis-scores/folder/159238822883
gwRVIS	deleterious scores	max	https://az.app.box.com/v/jarvis-gwrvis-scores/folder/159238822883
FIRE	deleterious scores	max	https://sites.google.com/site/fireregulatoryvariation/
TAD boundary stability	genome annotation	max, sum	https://github.com/emcarthur/TAD-stability-heritability/tree/master/data/boundariesByStability/40kbBoundaries_suppl/40kbBoundaries_byStability.bed
GC percent	genome annotation	mean, max	http://hgdownload.cse.ucsc.edu/gbdb/hg38/bbi/gc5BaseBw/gc5Base.bw
replication timing	epigenetic activities	max	http://hgdownload.cse.ucsc.edu/goldenpath/hg19/encodeDCC/wgEncodeUwRepliSeq/wgEncodeUwRepliSeqGm12878WaveSignalRep1.bigWig
ATAC-SEQ	epigenetic activities	max	https://epigenome.wustl.edu/epimap/data/averagetracks_pergroup/average_ATAC-seq_imputed_ESC.bigWig
Dnase-seq	epigenetic activities	max	https://epigenome.wustl.edu/epimap/data/averagetracks_pergroup/average_DNase-seq_imputed_ESC.bigWig
CTCF	epigenetic activities	max	https://epigenome.wustl.edu/epimap/data/averagetracks_pergroup/average_CTCF_imputed_ESC.bigWig
H2AFZ	epigenetic activities	max	https://epigenome.wustl.edu/epimap/data/averagetracks_pergroup/average_H2AFZ_imputed_ESC.bigWig
H3K4me1	epigenetic activities	max	https://epigenome.wustl.edu/epimap/data/averagetracks_pergroup/average_H3K4me1_imputed_ESC.bigWig
H3K4me2	epigenetic activities	max	https://epigenome.wustl.edu/epimap/data/averagetracks_pergroup/average_H3K4me2_imputed_ESC.bigWig
H3K4me3	epigenetic activities	max	https://epigenome.wustl.edu/epimap/data/averagetracks_pergroup/average_H3K4me3_imputed_ESC.bigWig
H3K9ac	epigenetic activities	max	https://epigenome.wustl.edu/epimap/data/averagetracks_pergroup/average_H3K9ac_imputed_ESC.bigWig
H3K9me3	epigenetic activities	max	https://epigenome.wustl.edu/epimap/data/averagetracks_pergroup/average_H3K9me3_imputed_ESC.bigWig
H3K27me3	epigenetic activities	max	https://epigenome.wustl.edu/epimap/data/averagetracks_pergroup/average_H3K27me3_imputed_ESC.bigWig
H3K36me3	epigenetic activities	max	https://epigenome.wustl.edu/epimap/data/averagetracks_pergroup/average_H3K36me3_imputed_Cancer.bigWig
H3K27ac	epigenetic activities	max	https://epigenome.wustl.edu/epimap/data/averagetracks_pergroup/average_H3K27ac_imputed_ESC.bigWig
H3K79me2	epigenetic activities	max	https://epigenome.wustl.edu/epimap/data/averagetracks_pergroup/average_H3K79me2_imputed_ESC.bigWig
RAD21	epigenetic activities	max	https://epigenome.wustl.edu/epimap/data/averagetracks_pergroup/average_RAD21_imputed_ESC.bigWig
POLR2A	epigenetic activities	max	https://epigenome.wustl.edu/epimap/data/averagetracks_pergroup/average_POLR2A_imputed_ESC.bigWig
SMC3	epigenetic activities	max	https://epigenome.wustl.edu/epimap/data/averagetracks_pergroup/average_SMC3_imputed_ESC.bigWig
rna expression	epigenetic activities	max	https://www.encodeproject.org/experiments/ENCSR895ZTB/
remap transcriptional factor	epigenetic activities	max	https://remap.univ-amu.fr/storage/remap2022/hg38/MACS2/remap2022_nr_macs2_hg38_v1_0.bed.gz
utr5	genome annotation	bp	https://ftp.ebi.ac.uk/pub/databases/gencode/Gencode_human/release_40/gencode.v40.annotation.gff3.gz
utr3	genome annotation	bp	https://ftp.ebi.ac.uk/pub/databases/gencode/Gencode_human/release_40/gencode.v40.annotation.gff3.gz
exon	genome annotation	bp	https://ftp.ebi.ac.uk/pub/databases/gencode/Gencode_human/release_40/gencode.v40.annotation.gff3.gz
lncRNA	genome annotation	bp	https://ftp.ebi.ac.uk/pub/databases/gencode/Gencode_human/release_40/gencode.v40.annotation.gff3.gz
gene	genome annotation	bp	https://ftp.ebi.ac.uk/pub/databases/gencode/Gencode_human/release_40/gencode.v40.annotation.gff3.gz
ChromHMM-core15	genome annotation	bp	https://egg2.wustl.edu/roadmap/data/byFileType/chromhmmSegmentations/ChmmModels/coreMarks/jointModel/final/
super enhancer	genome annotation	bp	http://www.licpathway.net/VARAdb/download.php
encode cCREs ELS	genome annotation	bp	https://screen.encodeproject.org
encode cCREs PLS	genome annotation	bp	https://screen.encodeproject.org
encode cCREs CTCF	genome annotation	bp	https://screen.encodeproject.org

## Sheet: Supplementary Data 2
Supplementary Data 2: Summary of datasets used in the study
	Dataset	Total	Pathogenic/Cases	Benign/Controls	Coding Type	SV Type	Data sources
Training/ Validation/ Test set	Training	14292	6609	7683	Coding SV	DEL, DUP	ClinVar (chr1-10, chr17-22)
		330	165	165	Noncoding SV	DEL, DUP	Pathogenic: ClinVar, Decipher, SVAnna
							Benign: NCBI Common (chr1-10, chr17-22)
	Validation	2136	990	1146	Coding SV	DEL, DUP	ClinVar (chr11-13)
		46	23	23	Noncoding SV	DEL, DUP	Pathogenic: ClinVar, Decipher, SVAnna
							Benign: NCBI Common (chr11-13)
	Hold-out Test	2559	1385	1174	Coding SV	DEL, DUP	ClinVar (chr14-16)
		114	57	57	Noncoding SV	DEL, DUP	Pathogenic: ClinVar, Decipher, SVAnna
							Benign: NCBI Common (chr14-16)
	Test Insertion	342	171	171	Coding SV	INS	Pathogenic: ClinVar, SvAnna;
		8	4	4	Noncoding SV		Benign: long-reads rare
	Test Inversion	40	20	20	Coding &	INV	Pathogenic: ClinVar, SvAnna;
					Noncoding SV		Benign: long-reads rare
	Test Translocation	106	68	38	Coding SV	TRL	Pathogenic: COSMIC;
					(fusion transcript)		PMID: 31965184
Independent labeled Test data	Independent Test Large	749	383	366	Coding SV	DEL, DUP	Decipher, SVAnna (<100kbp)
	Independent Test Small	2009	1208	801	Coding SV	DEL, DUP	Decipher, SVAnna (100kbp-1Mbp)
Independent unlabeled Test data	Congenital Abnormality Cohort	91			Coding SV	DEL, DUP	Middelkamp et al. PMID: 31801603
	Autism cohort	222	126 (paternal)	96 (maternal)	Noncoding SV	DEL, DUP	Brandler et al. PMID: 29674594
	Epilepsy Cohort	373	150 (patients)	223 (controls)	Noncoding SV	DEL, DUP	Monlong et al. PMID: 29649218
	Somatic/Germline SVs	123			Coding & Noncoding SV	DEL, DUP	rCNV PMID: 35917817
		2847			Coding & Noncoding SV	DEL, DUP	COSMIC CNV
Phenotype-driven SV prioritization	Hold-out Test		1007		Coding SV	DEL, DUP	Pathogenic: ClinVar (chr14-16)
	Independent Test Coding		494		Coding SV	DEL, DUP	Pathogenic: Decipher, SVAnna
	Independent Test Noncoding		193		Noncoding SV	DEL, DUP	Pathogenic: ClinVar, Decipher, SVAnna
	Test Insertion & Inversion		150		Coding & Noncoding SV	INS, INV	Pathogenic: ClinVar, SVAnna
	Noise SVs			364961	Coding & Noncoding SV	DEL, DUP, INS, INV	NCBI Common (n=60,659),
							long-read rare (n=304,302)
