# Supplementary material for: PhenoSV: interpretable phenotype-aware model for the prioritization of genes affected by structural variants
Source: Nat Commun. 2023 Nov 28;14:7805. doi: 10.1038/s41467-023-43651-y (PMC10684511; doi:10.1038/s41467-023-43651-y)
Supplement: Supplementary file 6 — Source Data [file 41467_2023_43651_MOESM6_ESM.zip]

Archive with 12 entries (11 files):
- Source Data/
- __MACOSX/._Source Data
- Source Data/.Rhistory
- __MACOSX/Source Data/._.Rhistory
- Source Data/.DS_Store
- __MACOSX/Source Data/._.DS_Store
- Source Data/~$sourcedata.xlsx
- __MACOSX/Source Data/._~$sourcedata.xlsx
- Source Data/Source Data.xlsx
- __MACOSX/Source Data/._Source Data.xlsx
- Source Data/Figure5c-d.zip
- __MACOSX/Source Data/._Figure5c-d.zip
