# Supplementary material for: PhenoSV: interpretable phenotype-aware model for the prioritization of genes affected by structural variants
Source: Nat Commun. 2023 Nov 28;14:7805. doi: 10.1038/s41467-023-43651-y (PMC10684511; doi:10.1038/s41467-023-43651-y)
Supplement: Supplementary file 6 — Source Data [file 41467_2023_43651_MOESM6_ESM.zip › Source Data/Source Data.xlsx]

## Sheet: Source Data Key
Figure	Source Data	Description
Figure3a/3g	holdout_test_coding	model predictions for coding SVs in hold-out test dataset
Figure3a/3g	holdout_test_noncoding	model predictions for noncoding SVs in hold-out test dataset
Figure3b/S2/S4	independent_test_small	model predictions for small coding SVs in independent test dataset
Figure3c/S2/S4	independent_test_large	model predictions for large coding SVs in independent test dataset
Figure3d/S2/S4	test_insertion	model predictions for insertions in test dataset
Figure3d/S2/S4	test_inversion	model predictions for inversions in test dataset
Figure3d/S2/S4	test_translocation	model predictions for translocation in test dataset
Figure3e-f	feature_importance	feature importance for coding and noncoding SVs
Figure3h	prioritization	summary statistics of SV prioritization results
Figure4a	congenital_gene	model predictions for SVs of the congenital disease, on gene level
Figure4a	congenital_sv	model predictions for SVs of the congenital disease, on SV level
Figure4c	ASD	model predictions for SVs of the ASD cohort
Figure4d	epilepsy_overall	model predictions for SVs of the Epilepsy cohort, SV overall
Figure4d	epilepsy_max	model predictions for SVs of the Epilepsy cohort, max scored epilepsy genes
Figure4d	epilepsy_closest	model predictions for SVs of the Epilepsy cohort, closest epilepsy genes
Figure5a-b	rCNV	model predictions for rCNV segments
Figure5c-d	Figure5c-d.zip	r objects for figure 5c-d
FigureS3	window_size	model predictions for insertions and inversions in test dataset with different window sizes
FigureS6	chrXY	model predictions for sex chromosomal SVs in test dataset

## Sheet: Figure 4d max
epilepsy_max
CHR.x	START_hg19	END_hg19	ID	GROUP.x	REP	AF.x	CHR.y	START	END	SVTYPE	GROUP.y	AF.y	GENE_CHR	GENE_START	GENE_END	GENE	DIST	X	Elements	Pathogenicity	Type
chr20	45900001	45905000	control263	controls	5	0	chr20	47271257	47276256	duplication	controls	0	chr20	47209213	47356889	ZMYND8	0	5421	ZMYND8	0.65912	Intronic
chr20	45900001	45905000	control263	controls	7	0	chr20	47271257	47276256	duplication	controls	0	chr20	47209213	47356889	ZMYND8	0	5421	ZMYND8	0.65912	Intronic
chr20	45900001	45905000	control263	controls	8	0	chr20	47271257	47276256	duplication	controls	0	chr20	47209213	47356889	ZMYND8	0	5421	ZMYND8	0.65912	Intronic
chr20	45900001	45905000	control263	controls	9	0	chr20	47271257	47276256	duplication	controls	0	chr20	47209213	47356889	ZMYND8	0	5421	ZMYND8	0.65912	Intronic
chr20	45900001	45905000	control263	controls	10	0	chr20	47271257	47276256	duplication	controls	0	chr20	47209213	47356889	ZMYND8	0	5421	ZMYND8	0.65912	Intronic
chr20	45900001	45905000	control263	controls	14	0	chr20	47271257	47276256	duplication	controls	0	chr20	47209213	47356889	ZMYND8	0	5421	ZMYND8	0.65912	Intronic
chr20	45900001	45905000	control263	controls	15	0	chr20	47271257	47276256	duplication	controls	0	chr20	47209213	47356889	ZMYND8	0	5421	ZMYND8	0.65912	Intronic
chr20	45900001	45905000	control263	controls	17	0	chr20	47271257	47276256	duplication	controls	0	chr20	47209213	47356889	ZMYND8	0	5421	ZMYND8	0.65912	Intronic
chr20	45900001	45905000	control263	controls	19	0	chr20	47271257	47276256	duplication	controls	0	chr20	47209213	47356889	ZMYND8	0	5421	ZMYND8	0.65912	Intronic
chr20	45900001	45905000	control263	controls	20	0	chr20	47271257	47276256	duplication	controls	0	chr20	47209213	47356889	ZMYND8	0	5421	ZMYND8	0.65912	Intronic
chr20	45900001	45905000	control263	controls	21	0	chr20	47271257	47276256	duplication	controls	0	chr20	47209213	47356889	ZMYND8	0	5421	ZMYND8	0.65912	Intronic
chr20	45900001	45905000	control263	controls	22	0	chr20	47271257	47276256	duplication	controls	0	chr20	47209213	47356889	ZMYND8	0	5421	ZMYND8	0.65912	Intronic
chr20	45900001	45905000	control263	controls	23	0	chr20	47271257	47276256	duplication	controls	0	chr20	47209213	47356889	ZMYND8	0	5421	ZMYND8	0.65912	Intronic
chr20	45900001	45905000	control263	controls	24	0	chr20	47271257	47276256	duplication	controls	0	chr20	47209213	47356889	ZMYND8	0	5421	ZMYND8	0.65912	Intronic
chr20	45900001	45905000	control263	controls	25	0	chr20	47271257	47276256	duplication	controls	0	chr20	47209213	47356889	ZMYND8	0	5421	ZMYND8	0.65912	Intronic
chr20	45900001	45905000	control263	controls	26	0	chr20	47271257	47276256	duplication	controls	0	chr20	47209213	47356889	ZMYND8	0	5421	ZMYND8	0.65912	Intronic
chr20	45900001	45905000	control263	controls	27	0	chr20	47271257	47276256	duplication	controls	0	chr20	47209213	47356889	ZMYND8	0	5421	ZMYND8	0.65912	Intronic
chr20	45900001	45905000	control263	controls	28	0	chr20	47271257	47276256	duplication	controls	0	chr20	47209213	47356889	ZMYND8	0	5421	ZMYND8	0.65912	Intronic
chr20	45900001	45905000	control263	controls	29	0	chr20	47271257	47276256	duplication	controls	0	chr20	47209213	47356889	ZMYND8	0	5421	ZMYND8	0.65912	Intronic
chr20	45900001	45905000	control263	controls	31	0	chr20	47271257	47276256	duplication	controls	0	chr20	47209213	47356889	ZMYND8	0	5421	ZMYND8	0.65912	Intronic
chr20	45900001	45905000	control263	controls	33	0	chr20	47271257	47276256	duplication	controls	0	chr20	47209213	47356889	ZMYND8	0	5421	ZMYND8	0.65912	Intronic
chr20	45900001	45905000	control263	controls	35	0	chr20	47271257	47276256	duplication	controls	0	chr20	47209213	47356889	ZMYND8	0	5421	ZMYND8	0.65912	Intronic
chr20	45900001	45905000	control263	controls	37	0	chr20	47271257	47276256	duplication	controls	0	chr20	47209213	47356889	ZMYND8	0	5421	ZMYND8	0.65912	Intronic
chr20	45900001	45905000	control263	controls	40	0	chr20	47271257	47276256	duplication	controls	0	chr20	47209213	47356889	ZMYND8	0	5421	ZMYND8	0.65912	Intronic
chr20	45900001	45905000	control263	controls	42	0	chr20	47271257	47276256	duplication	controls	0	chr20	47209213	47356889	ZMYND8	0	5421	ZMYND8	0.65912	Intronic
chr20	45900001	45905000	control263	controls	44	0	chr20	47271257	47276256	duplication	controls	0	chr20	47209213	47356889	ZMYND8	0	5421	ZMYND8	0.65912	Intronic
chr20	45900001	45905000	control263	controls	45	0	chr20	47271257	47276256	duplication	controls	0	chr20	47209213	47356889	ZMYND8	0	5421	ZMYND8	0.65912	Intronic
chr20	45900001	45905000	control263	controls	48	0	chr20	47271257	47276256	duplication	controls	0	chr20	47209213	47356889	ZMYND8	0	5421	ZMYND8	0.65912	Intronic
chr20	45900001	45905000	control263	controls	50	0	chr20	47271257	47276256	duplication	controls	0	chr20	47209213	47356889	ZMYND8	0	5421	ZMYND8	0.65912	Intronic
chr20	45900001	45905000	control263	controls	51	0	chr20	47271257	47276256	duplication	controls	0	chr20	47209213	47356889	ZMYND8	0	5421	ZMYND8	0.65912	Intronic
chr20	45900001	45905000	control263	controls	52	0	chr20	47271257	47276256	duplication	controls	0	chr20	47209213	47356889	ZMYND8	0	5421	ZMYND8	0.65912	Intronic
chr20	45900001	45905000	control263	controls	53	0	chr20	47271257	47276256	duplication	controls	0	chr20	47209213	47356889	ZMYND8	0	5421	ZMYND8	0.65912	Intronic
chr20	45900001	45905000	control263	controls	54	0	chr20	47271257	47276256	duplication	controls	0	chr20	47209213	47356889	ZMYND8	0	5421	ZMYND8	0.65912	Intronic
chr20	45900001	45905000	control263	controls	56	0	chr20	47271257	47276256	duplication	controls	0	chr20	47209213	47356889	ZMYND8	0	5421	ZMYND8	0.65912	Intronic
chr20	45900001	45905000	control263	controls	57	0	chr20	47271257	47276256	duplication	controls	0	chr20	47209213	47356889	ZMYND8	0	5421	ZMYND8	0.65912	Intronic
chr20	45900001	45905000	control263	controls	58	0	chr20	47271257	47276256	duplication	controls	0	chr20	47209213	47356889	ZMYND8	0	5421	ZMYND8	0.65912	Intronic
chr20	45900001	45905000	control263	controls	59	0	chr20	47271257	47276256	duplication	controls	0	chr20	47209213	47356889	ZMYND8	0	5421	ZMYND8	0.65912	Intronic
chr20	45900001	45905000	control263	controls	62	0	chr20	47271257	47276256	duplication	controls	0	chr20	47209213	47356889	ZMYND8	0	5421	ZMYND8	0.65912	Intronic
chr20	45900001	45905000	control263	controls	63	0	chr20	47271257	47276256	duplication	controls	0	chr20	47209213	47356889	ZMYND8	0	5421	ZMYND8	0.65912	Intronic
chr20	45900001	45905000	control263	controls	64	0	chr20	47271257	47276256	duplication	controls	0	chr20	47209213	47356889	ZMYND8	0	5421	ZMYND8	0.65912	Intronic
chr20	45900001	45905000	control263	controls	65	0	chr20	47271257	47276256	duplication	controls	0	chr20	47209213	47356889	ZMYND8	0	5421	ZMYND8	0.65912	Intronic
chr20	45900001	45905000	control263	controls	66	0	chr20	47271257	47276256	duplication	controls	0	chr20	47209213	47356889	ZMYND8	0	5421	ZMYND8	0.65912	Intronic
chr20	45900001	45905000	control263	controls	69	0	chr20	47271257	47276256	duplication	controls	0	chr20	47209213	47356889	ZMYND8	0	5421	ZMYND8	0.65912	Intronic
chr20	45900001	45905000	control263	controls	70	0	chr20	47271257	47276256	duplication	controls	0	chr20	47209213	47356889	ZMYND8	0	5421	ZMYND8	0.65912	Intronic
chr20	45900001	45905000	control263	controls	71	0	chr20	47271257	47276256	duplication	controls	0	chr20	47209213	47356889	ZMYND8	0	5421	ZMYND8	0.65912	Intronic
chr20	45900001	45905000	control263	controls	72	0	chr20	47271257	47276256	duplication	controls	0	chr20	47209213	47356889	ZMYND8	0	5421	ZMYND8	0.65912	Intronic
chr20	45900001	45905000	control263	controls	73	0	chr20	47271257	47276256	duplication	controls	0	chr20	47209213	47356889	ZMYND8	0	5421	ZMYND8	0.65912	Intronic
chr20	45900001	45905000	control263	controls	74	0	chr20	47271257	47276256	duplication	controls	0	chr20	47209213	47356889	ZMYND8	0	5421	ZMYND8	0.65912	Intronic
chr20	45900001	45905000	control263	controls	75	0	chr20	47271257	47276256	duplication	controls	0	chr20	47209213	47356889	ZMYND8	0	5421	ZMYND8	0.65912	Intronic
chr20	45900001	45905000	control263	controls	76	0	chr20	47271257	47276256	duplication	controls	0	chr20	47209213	47356889	ZMYND8	0	5421	ZMYND8	0.65912	Intronic
chr20	45900001	45905000	control263	controls	80	0	chr20	47271257	47276256	duplication	controls	0	chr20	47209213	47356889	ZMYND8	0	5421	ZMYND8	0.65912	Intronic
chr20	45900001	45905000	control263	controls	81	0	chr20	47271257	47276256	duplication	controls	0	chr20	47209213	47356889	ZMYND8	0	5421	ZMYND8	0.65912	Intronic
chr20	45900001	45905000	control263	controls	84	0	chr20	47271257	47276256	duplication	controls	0	chr20	47209213	47356889	ZMYND8	0	5421	ZMYND8	0.65912	Intronic
chr20	45900001	45905000	control263	controls	85	0	chr20	47271257	47276256	duplication	controls	0	chr20	47209213	47356889	ZMYND8	0	5421	ZMYND8	0.65912	Intronic
chr20	45900001	45905000	control263	controls	88	0	chr20	47271257	47276256	duplication	controls	0	chr20	47209213	47356889	ZMYND8	0	5421	ZMYND8	0.65912	Intronic
chr20	45900001	45905000	control263	controls	93	0	chr20	47271257	47276256	duplication	controls	0	chr20	47209213	47356889	ZMYND8	0	5421	ZMYND8	0.65912	Intronic
chr20	45900001	45905000	control263	controls	95	0	chr20	47271257	47276256	duplication	controls	0	chr20	47209213	47356889	ZMYND8	0	5421	ZMYND8	0.65912	Intronic
chr20	45900001	45905000	control263	controls	96	0	chr20	47271257	47276256	duplication	controls	0	chr20	47209213	47356889	ZMYND8	0	5421	ZMYND8	0.65912	Intronic
chr20	45900001	45905000	control263	controls	97	0	chr20	47271257	47276256	duplication	controls	0	chr20	47209213	47356889	ZMYND8	0	5421	ZMYND8	0.65912	Intronic
chr20	45900001	45905000	control263	controls	98	0	chr20	47271257	47276256	duplication	controls	0	chr20	47209213	47356889	ZMYND8	0	5421	ZMYND8	0.65912	Intronic
chr20	45900001	45905000	control263	controls	99	0	chr20	47271257	47276256	duplication	controls	0	chr20	47209213	47356889	ZMYND8	0	5421	ZMYND8	0.65912	Intronic
chr20	45900001	45905000	control263	controls	100	0	chr20	47271257	47276256	duplication	controls	0	chr20	47209213	47356889	ZMYND8	0	5421	ZMYND8	0.65912	Intronic
chr7	147845001	147850000	control221	controls	2	0.000798722	chr7	148147909	148152908	deletion	controls	0.000798722	chr7	146116001	148420998	CNTNAP2	0	7398	CNTNAP2	0.518893	Intronic
chr7	147845001	147850000	control221	controls	4	0.000798722	chr7	148147909	148152908	deletion	controls	0.000798722	chr7	146116001	148420998	CNTNAP2	0	7398	CNTNAP2	0.518893	Intronic
chr7	147845001	147850000	control221	controls	5	0.000798722	chr7	148147909	148152908	deletion	controls	0.000798722	chr7	146116001	148420998	CNTNAP2	0	7398	CNTNAP2	0.518893	Intronic
chr7	147845001	147850000	control221	controls	6	0.000798722	chr7	148147909	148152908	deletion	controls	0.000798722	chr7	146116001	148420998	CNTNAP2	0	7398	CNTNAP2	0.518893	Intronic
chr7	147845001	147850000	control221	controls	7	0.000798722	chr7	148147909	148152908	deletion	controls	0.000798722	chr7	146116001	148420998	CNTNAP2	0	7398	CNTNAP2	0.518893	Intronic
chr7	147845001	147850000	control221	controls	8	0.000798722	chr7	148147909	148152908	deletion	controls	0.000798722	chr7	146116001	148420998	CNTNAP2	0	7398	CNTNAP2	0.518893	Intronic
chr7	147845001	147850000	control221	controls	9	0.000798722	chr7	148147909	148152908	deletion	controls	0.000798722	chr7	146116001	148420998	CNTNAP2	0	7398	CNTNAP2	0.518893	Intronic
chr7	147845001	147850000	control221	controls	10	0.000798722	chr7	148147909	148152908	deletion	controls	0.000798722	chr7	146116001	148420998	CNTNAP2	0	7398	CNTNAP2	0.518893	Intronic
chr7	147845001	147850000	control221	controls	11	0.000798722	chr7	148147909	148152908	deletion	controls	0.000798722	chr7	146116001	148420998	CNTNAP2	0	7398	CNTNAP2	0.518893	Intronic
chr7	147845001	147850000	control221	controls	15	0.000798722	chr7	148147909	148152908	deletion	controls	0.000798722	chr7	146116001	148420998	CNTNAP2	0	7398	CNTNAP2	0.518893	Intronic
chr7	147845001	147850000	control221	controls	16	0.000798722	chr7	148147909	148152908	deletion	controls	0.000798722	chr7	146116001	148420998	CNTNAP2	0	7398	CNTNAP2	0.518893	Intronic
chr7	147845001	147850000	control221	controls	18	0.000798722	chr7	148147909	148152908	deletion	controls	0.000798722	chr7	146116001	148420998	CNTNAP2	0	7398	CNTNAP2	0.518893	Intronic
chr7	147845001	147850000	control221	controls	19	0.000798722	chr7	148147909	148152908	deletion	controls	0.000798722	chr7	146116001	148420998	CNTNAP2	0	7398	CNTNAP2	0.518893	Intronic
chr7	147845001	147850000	control221	controls	20	0.000798722	chr7	148147909	148152908	deletion	controls	0.000798722	chr7	146116001	148420998	CNTNAP2	0	7398	CNTNAP2	0.518893	Intronic
chr7	147845001	147850000	control221	controls	21	0.000798722	chr7	148147909	148152908	deletion	controls	0.000798722	chr7	146116001	148420998	CNTNAP2	0	7398	CNTNAP2	0.518893	Intronic
chr7	147845001	147850000	control221	controls	22	0.000798722	chr7	148147909	148152908	deletion	controls	0.000798722	chr7	146116001	148420998	CNTNAP2	0	7398	CNTNAP2	0.518893	Intronic
chr7	147845001	147850000	control221	controls	23	0.000798722	chr7	148147909	148152908	deletion	controls	0.000798722	chr7	146116001	148420998	CNTNAP2	0	7398	CNTNAP2	0.518893	Intronic
chr7	147845001	147850000	control221	controls	24	0.000798722	chr7	148147909	148152908	deletion	controls	0.000798722	chr7	146116001	148420998	CNTNAP2	0	7398	CNTNAP2	0.518893	Intronic
chr7	147845001	147850000	control221	controls	29	0.000798722	chr7	148147909	148152908	deletion	controls	0.000798722	chr7	146116001	148420998	CNTNAP2	0	7398	CNTNAP2	0.518893	Intronic
chr7	147845001	147850000	control221	controls	33	0.000798722	chr7	148147909	148152908	deletion	controls	0.000798722	chr7	146116001	148420998	CNTNAP2	0	7398	CNTNAP2	0.518893	Intronic
chr7	147845001	147850000	control221	controls	34	0.000798722	chr7	148147909	148152908	deletion	controls	0.000798722	chr7	146116001	148420998	CNTNAP2	0	7398	CNTNAP2	0.518893	Intronic
chr7	147845001	147850000	control221	controls	35	0.000798722	chr7	148147909	148152908	deletion	controls	0.000798722	chr7	146116001	148420998	CNTNAP2	0	7398	CNTNAP2	0.518893	Intronic
chr7	147845001	147850000	control221	controls	37	0.000798722	chr7	148147909	148152908	deletion	controls	0.000798722	chr7	146116001	148420998	CNTNAP2	0	7398	CNTNAP2	0.518893	Intronic
chr7	147845001	147850000	control221	controls	40	0.000798722	chr7	148147909	148152908	deletion	controls	0.000798722	chr7	146116001	148420998	CNTNAP2	0	7398	CNTNAP2	0.518893	Intronic
chr7	147845001	147850000	control221	controls	41	0.000798722	chr7	148147909	148152908	deletion	controls	0.000798722	chr7	146116001	148420998	CNTNAP2	0	7398	CNTNAP2	0.518893	Intronic
chr7	147845001	147850000	control221	controls	45	0.000798722	chr7	148147909	148152908	deletion	controls	0.000798722	chr7	146116001	148420998	CNTNAP2	0	7398	CNTNAP2	0.518893	Intronic
chr7	147845001	147850000	control221	controls	46	0.000798722	chr7	148147909	148152908	deletion	controls	0.000798722	chr7	146116001	148420998	CNTNAP2	0	7398	CNTNAP2	0.518893	Intronic
chr7	147845001	147850000	control221	controls	47	0.000798722	chr7	148147909	148152908	deletion	controls	0.000798722	chr7	146116001	148420998	CNTNAP2	0	7398	CNTNAP2	0.518893	Intronic
chr7	147845001	147850000	control221	controls	48	0.000798722	chr7	148147909	148152908	deletion	controls	0.000798722	chr7	146116001	148420998	CNTNAP2	0	7398	CNTNAP2	0.518893	Intronic
chr7	147845001	147850000	control221	controls	50	0.000798722	chr7	148147909	148152908	deletion	controls	0.000798722	chr7	146116001	148420998	CNTNAP2	0	7398	CNTNAP2	0.518893	Intronic
chr7	147845001	147850000	control221	controls	51	0.000798722	chr7	148147909	148152908	deletion	controls	0.000798722	chr7	146116001	148420998	CNTNAP2	0	7398	CNTNAP2	0.518893	Intronic
chr7	147845001	147850000	control221	controls	52	0.000798722	chr7	148147909	148152908	deletion	controls	0.000798722	chr7	146116001	148420998	CNTNAP2	0	7398	CNTNAP2	0.518893	Intronic
chr7	147845001	147850000	control221	controls	53	0.000798722	chr7	148147909	148152908	deletion	controls	0.000798722	chr7	146116001	148420998	CNTNAP2	0	7398	CNTNAP2	0.518893	Intronic
chr7	147845001	147850000	control221	controls	54	0.000798722	chr7	148147909	148152908	deletion	controls	0.000798722	chr7	146116001	148420998	CNTNAP2	0	7398	CNTNAP2	0.518893	Intronic
chr7	147845001	147850000	control221	controls	56	0.000798722	chr7	148147909	148152908	deletion	controls	0.000798722	chr7	146116001	148420998	CNTNAP2	0	7398	CNTNAP2	0.518893	Intronic
chr7	147845001	147850000	control221	controls	57	0.000798722	chr7	148147909	148152908	deletion	controls	0.000798722	chr7	146116001	148420998	CNTNAP2	0	7398	CNTNAP2	0.518893	Intronic
chr7	147845001	147850000	control221	controls	58	0.000798722	chr7	148147909	148152908	deletion	controls	0.000798722	chr7	146116001	148420998	CNTNAP2	0	7398	CNTNAP2	0.518893	Intronic
chr7	147845001	147850000	control221	controls	59	0.000798722	chr7	148147909	148152908	deletion	controls	0.000798722	chr7	146116001	148420998	CNTNAP2	0	7398	CNTNAP2	0.518893	Intronic
chr7	147845001	147850000	control221	controls	60	0.000798722	chr7	148147909	148152908	deletion	controls	0.000798722	chr7	146116001	148420998	CNTNAP2	0	7398	CNTNAP2	0.518893	Intronic
chr7	147845001	147850000	control221	controls	62	0.000798722	chr7	148147909	148152908	deletion	controls	0.000798722	chr7	146116001	148420998	CNTNAP2	0	7398	CNTNAP2	0.518893	Intronic
chr7	147845001	147850000	control221	controls	63	0.000798722	chr7	148147909	148152908	deletion	controls	0.000798722	chr7	146116001	148420998	CNTNAP2	0	7398	CNTNAP2	0.518893	Intronic
chr7	147845001	147850000	control221	controls	64	0.000798722	chr7	148147909	148152908	deletion	controls	0.000798722	chr7	146116001	148420998	CNTNAP2	0	7398	CNTNAP2	0.518893	Intronic
chr7	147845001	147850000	control221	controls	66	0.000798722	chr7	148147909	148152908	deletion	controls	0.000798722	chr7	146116001	148420998	CNTNAP2	0	7398	CNTNAP2	0.518893	Intronic
chr7	147845001	147850000	control221	controls	68	0.000798722	chr7	148147909	148152908	deletion	controls	0.000798722	chr7	146116001	148420998	CNTNAP2	0	7398	CNTNAP2	0.518893	Intronic
chr7	147845001	147850000	control221	controls	69	0.000798722	chr7	148147909	148152908	deletion	controls	0.000798722	chr7	146116001	148420998	CNTNAP2	0	7398	CNTNAP2	0.518893	Intronic
chr7	147845001	147850000	control221	controls	70	0.000798722	chr7	148147909	148152908	deletion	controls	0.000798722	chr7	146116001	148420998	CNTNAP2	0	7398	CNTNAP2	0.518893	Intronic
chr7	147845001	147850000	control221	controls	71	0.000798722	chr7	148147909	148152908	deletion	controls	0.000798722	chr7	146116001	148420998	CNTNAP2	0	7398	CNTNAP2	0.518893	Intronic
chr7	147845001	147850000	control221	controls	72	0.000798722	chr7	148147909	148152908	deletion	controls	0.000798722	chr7	146116001	148420998	CNTNAP2	0	7398	CNTNAP2	0.518893	Intronic
chr7	147845001	147850000	control221	controls	73	0.000798722	chr7	148147909	148152908	deletion	controls	0.000798722	chr7	146116001	148420998	CNTNAP2	0	7398	CNTNAP2	0.518893	Intronic
chr7	147845001	147850000	control221	controls	76	0.000798722	chr7	148147909	148152908	deletion	controls	0.000798722	chr7	146116001	148420998	CNTNAP2	0	7398	CNTNAP2	0.518893	Intronic
chr7	147845001	147850000	control221	controls	78	0.000798722	chr7	148147909	148152908	deletion	controls	0.000798722	chr7	146116001	148420998	CNTNAP2	0	7398	CNTNAP2	0.518893	Intronic
chr7	147845001	147850000	control221	controls	80	0.000798722	chr7	148147909	148152908	deletion	controls	0.000798722	chr7	146116001	148420998	CNTNAP2	0	7398	CNTNAP2	0.518893	Intronic
chr7	147845001	147850000	control221	controls	81	0.000798722	chr7	148147909	148152908	deletion	controls	0.000798722	chr7	146116001	148420998	CNTNAP2	0	7398	CNTNAP2	0.518893	Intronic
chr7	147845001	147850000	control221	controls	82	0.000798722	chr7	148147909	148152908	deletion	controls	0.000798722	chr7	146116001	148420998	CNTNAP2	0	7398	CNTNAP2	0.518893	Intronic
chr7	147845001	147850000	control221	controls	83	0.000798722	chr7	148147909	148152908	deletion	controls	0.000798722	chr7	146116001	148420998	CNTNAP2	0	7398	CNTNAP2	0.518893	Intronic
chr7	147845001	147850000	control221	controls	84	0.000798722	chr7	148147909	148152908	deletion	controls	0.000798722	chr7	146116001	148420998	CNTNAP2	0	7398	CNTNAP2	0.518893	Intronic
chr7	147845001	147850000	control221	controls	85	0.000798722	chr7	148147909	148152908	deletion	controls	0.000798722	chr7	146116001	148420998	CNTNAP2	0	7398	CNTNAP2	0.518893	Intronic
chr7	147845001	147850000	control221	controls	86	0.000798722	chr7	148147909	148152908	deletion	controls	0.000798722	chr7	146116001	148420998	CNTNAP2	0	7398	CNTNAP2	0.518893	Intronic
chr7	147845001	147850000	control221	controls	87	0.000798722	chr7	148147909	148152908	deletion	controls	0.000798722	chr7	146116001	148420998	CNTNAP2	0	7398	CNTNAP2	0.518893	Intronic
chr7	147845001	147850000	control221	controls	88	0.000798722	chr7	148147909	148152908	deletion	controls	0.000798722	chr7	146116001	148420998	CNTNAP2	0	7398	CNTNAP2	0.518893	Intronic
chr7	147845001	147850000	control221	controls	89	0.000798722	chr7	148147909	148152908	deletion	controls	0.000798722	chr7	146116001	148420998	CNTNAP2	0	7398	CNTNAP2	0.518893	Intronic
chr7	147845001	147850000	control221	controls	90	0.000798722	chr7	148147909	148152908	deletion	controls	0.000798722	chr7	146116001	148420998	CNTNAP2	0	7398	CNTNAP2	0.518893	Intronic
chr7	147845001	147850000	control221	controls	92	0.000798722	chr7	148147909	148152908	deletion	controls	0.000798722	chr7	146116001	148420998	CNTNAP2	0	7398	CNTNAP2	0.518893	Intronic
chr7	147845001	147850000	control221	controls	94	0.000798722	chr7	148147909	148152908	deletion	controls	0.000798722	chr7	146116001	148420998	CNTNAP2	0	7398	CNTNAP2	0.518893	Intronic
chr7	147845001	147850000	control221	controls	95	0.000798722	chr7	148147909	148152908	deletion	controls	0.000798722	chr7	146116001	148420998	CNTNAP2	0	7398	CNTNAP2	0.518893	Intronic
chr7	147845001	147850000	control221	controls	99	0.000798722	chr7	148147909	148152908	deletion	controls	0.000798722	chr7	146116001	148420998	CNTNAP2	0	7398	CNTNAP2	0.518893	Intronic
chr7	147845001	147850000	control221	controls	100	0.000798722	chr7	148147909	148152908	deletion	controls	0.000798722	chr7	146116001	148420998	CNTNAP2	0	7398	CNTNAP2	0.518893	Intronic
chr5	88095001	88100000	CNET0062	patients	1	0.00420168	chr5	88799184	88804183	duplication	patients	0.00420168	chr5	88717116	88904257	MEF2C	0	6706	MEF2C	0.625644	Intronic
chr9	130975001	130980000	control82	controls	3	0.00714286	chr9	128212722	128217721	duplication	controls	0.00714286	chr9	128191654	128255248	DNM1	0	8019	STXBP1	0.768156	Regulatory
chr9	130975001	130980000	control82	controls	4	0.00714286	chr9	128212722	128217721	duplication	controls	0.00714286	chr9	128191654	128255248	DNM1	0	8019	STXBP1	0.768156	Regulatory
chr9	130975001	130980000	control82	controls	7	0.00714286	chr9	128212722	128217721	duplication	controls	0.00714286	chr9	128191654	128255248	DNM1	0	8019	STXBP1	0.768156	Regulatory
chr9	130975001	130980000	control82	controls	9	0.00714286	chr9	128212722	128217721	duplication	controls	0.00714286	chr9	128191654	128255248	DNM1	0	8019	STXBP1	0.768156	Regulatory
chr9	130975001	130980000	control82	controls	11	0.00714286	chr9	128212722	128217721	duplication	controls	0.00714286	chr9	128191654	128255248	DNM1	0	8019	STXBP1	0.768156	Regulatory
chr9	130975001	130980000	control82	controls	12	0.00714286	chr9	128212722	128217721	duplication	controls	0.00714286	chr9	128191654	128255248	DNM1	0	8019	STXBP1	0.768156	Regulatory
chr9	130975001	130980000	control82	controls	13	0.00714286	chr9	128212722	128217721	duplication	controls	0.00714286	chr9	128191654	128255248	DNM1	0	8019	STXBP1	0.768156	Regulatory
chr9	130975001	130980000	control82	controls	14	0.00714286	chr9	128212722	128217721	duplication	controls	0.00714286	chr9	128191654	128255248	DNM1	0	8019	STXBP1	0.768156	Regulatory
chr9	130975001	130980000	control82	controls	18	0.00714286	chr9	128212722	128217721	duplication	controls	0.00714286	chr9	128191654	128255248	DNM1	0	8019	STXBP1	0.768156	Regulatory
chr9	130975001	130980000	control82	controls	19	0.00714286	chr9	128212722	128217721	duplication	controls	0.00714286	chr9	128191654	128255248	DNM1	0	8019	STXBP1	0.768156	Regulatory
chr9	130975001	130980000	control82	controls	20	0.00714286	chr9	128212722	128217721	duplication	controls	0.00714286	chr9	128191654	128255248	DNM1	0	8019	STXBP1	0.768156	Regulatory
chr9	130975001	130980000	control82	controls	21	0.00714286	chr9	128212722	128217721	duplication	controls	0.00714286	chr9	128191654	128255248	DNM1	0	8019	STXBP1	0.768156	Regulatory
chr9	130975001	130980000	control82	controls	22	0.00714286	chr9	128212722	128217721	duplication	controls	0.00714286	chr9	128191654	128255248	DNM1	0	8019	STXBP1	0.768156	Regulatory
chr9	130975001	130980000	control82	controls	23	0.00714286	chr9	128212722	128217721	duplication	controls	0.00714286	chr9	128191654	128255248	DNM1	0	8019	STXBP1	0.768156	Regulatory
chr9	130975001	130980000	control82	controls	24	0.00714286	chr9	128212722	128217721	duplication	controls	0.00714286	chr9	128191654	128255248	DNM1	0	8019	STXBP1	0.768156	Regulatory
chr9	130975001	130980000	control82	controls	25	0.00714286	chr9	128212722	128217721	duplication	controls	0.00714286	chr9	128191654	128255248	DNM1	0	8019	STXBP1	0.768156	Regulatory
chr9	130975001	130980000	control82	controls	26	0.00714286	chr9	128212722	128217721	duplication	controls	0.00714286	chr9	128191654	128255248	DNM1	0	8019	STXBP1	0.768156	Regulatory
chr9	130975001	130980000	control82	controls	27	0.00714286	chr9	128212722	128217721	duplication	controls	0.00714286	chr9	128191654	128255248	DNM1	0	8019	STXBP1	0.768156	Regulatory
chr9	130975001	130980000	control82	controls	28	0.00714286	chr9	128212722	128217721	duplication	controls	0.00714286	chr9	128191654	128255248	DNM1	0	8019	STXBP1	0.768156	Regulatory
chr9	130975001	130980000	control82	controls	30	0.00714286	chr9	128212722	128217721	duplication	controls	0.00714286	chr9	128191654	128255248	DNM1	0	8019	STXBP1	0.768156	Regulatory
chr9	130975001	130980000	control82	controls	31	0.00714286	chr9	128212722	128217721	duplication	controls	0.00714286	chr9	128191654	128255248	DNM1	0	8019	STXBP1	0.768156	Regulatory
chr9	130975001	130980000	control82	controls	33	0.00714286	chr9	128212722	128217721	duplication	controls	0.00714286	chr9	128191654	128255248	DNM1	0	8019	STXBP1	0.768156	Regulatory
chr9	130975001	130980000	control82	controls	37	0.00714286	chr9	128212722	128217721	duplication	controls	0.00714286	chr9	128191654	128255248	DNM1	0	8019	STXBP1	0.768156	Regulatory
chr9	130975001	130980000	control82	controls	38	0.00714286	chr9	128212722	128217721	duplication	controls	0.00714286	chr9	128191654	128255248	DNM1	0	8019	STXBP1	0.768156	Regulatory
chr9	130975001	130980000	control82	controls	40	0.00714286	chr9	128212722	128217721	duplication	controls	0.00714286	chr9	128191654	128255248	DNM1	0	8019	STXBP1	0.768156	Regulatory
chr9	130975001	130980000	control82	controls	42	0.00714286	chr9	128212722	128217721	duplication	controls	0.00714286	chr9	128191654	128255248	DNM1	0	8019	STXBP1	0.768156	Regulatory
chr9	130975001	130980000	control82	controls	43	0.00714286	chr9	128212722	128217721	duplication	controls	0.00714286	chr9	128191654	128255248	DNM1	0	8019	STXBP1	0.768156	Regulatory
chr9	130975001	130980000	control82	controls	44	0.00714286	chr9	128212722	128217721	duplication	controls	0.00714286	chr9	128191654	128255248	DNM1	0	8019	STXBP1	0.768156	Regulatory
chr9	130975001	130980000	control82	controls	45	0.00714286	chr9	128212722	128217721	duplication	controls	0.00714286	chr9	128191654	128255248	DNM1	0	8019	STXBP1	0.768156	Regulatory
chr9	130975001	130980000	control82	controls	48	0.00714286	chr9	128212722	128217721	duplication	controls	0.00714286	chr9	128191654	128255248	DNM1	0	8019	STXBP1	0.768156	Regulatory
chr9	130975001	130980000	control82	controls	49	0.00714286	chr9	128212722	128217721	duplication	controls	0.00714286	chr9	128191654	128255248	DNM1	0	8019	STXBP1	0.768156	Regulatory
chr9	130975001	130980000	control82	controls	52	0.00714286	chr9	128212722	128217721	duplication	controls	0.00714286	chr9	128191654	128255248	DNM1	0	8019	STXBP1	0.768156	Regulatory
chr9	130975001	130980000	control82	controls	53	0.00714286	chr9	128212722	128217721	duplication	controls	0.00714286	chr9	128191654	128255248	DNM1	0	8019	STXBP1	0.768156	Regulatory
chr9	130975001	130980000	control82	controls	55	0.00714286	chr9	128212722	128217721	duplication	controls	0.00714286	chr9	128191654	128255248	DNM1	0	8019	STXBP1	0.768156	Regulatory
chr9	130975001	130980000	control82	controls	58	0.00714286	chr9	128212722	128217721	duplication	controls	0.00714286	chr9	128191654	128255248	DNM1	0	8019	STXBP1	0.768156	Regulatory
chr9	130975001	130980000	control82	controls	59	0.00714286	chr9	128212722	128217721	duplication	controls	0.00714286	chr9	128191654	128255248	DNM1	0	8019	STXBP1	0.768156	Regulatory
chr9	130975001	130980000	control82	controls	60	0.00714286	chr9	128212722	128217721	duplication	controls	0.00714286	chr9	128191654	128255248	DNM1	0	8019	STXBP1	0.768156	Regulatory
chr9	130975001	130980000	control82	controls	61	0.00714286	chr9	128212722	128217721	duplication	controls	0.00714286	chr9	128191654	128255248	DNM1	0	8019	STXBP1	0.768156	Regulatory
chr9	130975001	130980000	control82	controls	63	0.00714286	chr9	128212722	128217721	duplication	controls	0.00714286	chr9	128191654	128255248	DNM1	0	8019	STXBP1	0.768156	Regulatory
chr9	130975001	130980000	control82	controls	64	0.00714286	chr9	128212722	128217721	duplication	controls	0.00714286	chr9	128191654	128255248	DNM1	0	8019	STXBP1	0.768156	Regulatory
chr9	130975001	130980000	control82	controls	66	0.00714286	chr9	128212722	128217721	duplication	controls	0.00714286	chr9	128191654	128255248	DNM1	0	8019	STXBP1	0.768156	Regulatory
chr9	130975001	130980000	control82	controls	67	0.00714286	chr9	128212722	128217721	duplication	controls	0.00714286	chr9	128191654	128255248	DNM1	0	8019	STXBP1	0.768156	Regulatory
chr9	130975001	130980000	control82	controls	69	0.00714286	chr9	128212722	128217721	duplication	controls	0.00714286	chr9	128191654	128255248	DNM1	0	8019	STXBP1	0.768156	Regulatory
chr9	130975001	130980000	control82	controls	70	0.00714286	chr9	128212722	128217721	duplication	controls	0.00714286	chr9	128191654	128255248	DNM1	0	8019	STXBP1	0.768156	Regulatory
chr9	130975001	130980000	control82	controls	71	0.00714286	chr9	128212722	128217721	duplication	controls	0.00714286	chr9	128191654	128255248	DNM1	0	8019	STXBP1	0.768156	Regulatory
chr9	130975001	130980000	control82	controls	72	0.00714286	chr9	128212722	128217721	duplication	controls	0.00714286	chr9	128191654	128255248	DNM1	0	8019	STXBP1	0.768156	Regulatory
chr9	130975001	130980000	control82	controls	74	0.00714286	chr9	128212722	128217721	duplication	controls	0.00714286	chr9	128191654	128255248	DNM1	0	8019	STXBP1	0.768156	Regulatory
chr9	130975001	130980000	control82	controls	77	0.00714286	chr9	128212722	128217721	duplication	controls	0.00714286	chr9	128191654	128255248	DNM1	0	8019	STXBP1	0.768156	Regulatory
chr9	130975001	130980000	control82	controls	78	0.00714286	chr9	128212722	128217721	duplication	controls	0.00714286	chr9	128191654	128255248	DNM1	0	8019	STXBP1	0.768156	Regulatory
chr9	130975001	130980000	control82	controls	79	0.00714286	chr9	128212722	128217721	duplication	controls	0.00714286	chr9	128191654	128255248	DNM1	0	8019	STXBP1	0.768156	Regulatory
chr9	130975001	130980000	control82	controls	80	0.00714286	chr9	128212722	128217721	duplication	controls	0.00714286	chr9	128191654	128255248	DNM1	0	8019	STXBP1	0.768156	Regulatory
chr9	130975001	130980000	control82	controls	82	0.00714286	chr9	128212722	128217721	duplication	controls	0.00714286	chr9	128191654	128255248	DNM1	0	8019	STXBP1	0.768156	Regulatory
chr9	130975001	130980000	control82	controls	83	0.00714286	chr9	128212722	128217721	duplication	controls	0.00714286	chr9	128191654	128255248	DNM1	0	8019	STXBP1	0.768156	Regulatory
chr9	130975001	130980000	control82	controls	84	0.00714286	chr9	128212722	128217721	duplication	controls	0.00714286	chr9	128191654	128255248	DNM1	0	8019	STXBP1	0.768156	Regulatory
chr9	130975001	130980000	control82	controls	85	0.00714286	chr9	128212722	128217721	duplication	controls	0.00714286	chr9	128191654	128255248	DNM1	0	8019	STXBP1	0.768156	Regulatory
chr9	130975001	130980000	control82	controls	86	0.00714286	chr9	128212722	128217721	duplication	controls	0.00714286	chr9	128191654	128255248	DNM1	0	8019	STXBP1	0.768156	Regulatory
chr9	130975001	130980000	control82	controls	87	0.00714286	chr9	128212722	128217721	duplication	controls	0.00714286	chr9	128191654	128255248	DNM1	0	8019	STXBP1	0.768156	Regulatory
chr9	130975001	130980000	control82	controls	89	0.00714286	chr9	128212722	128217721	duplication	controls	0.00714286	chr9	128191654	128255248	DNM1	0	8019	STXBP1	0.768156	Regulatory
chr9	130975001	130980000	control82	controls	90	0.00714286	chr9	128212722	128217721	duplication	controls	0.00714286	chr9	128191654	128255248	DNM1	0	8019	STXBP1	0.768156	Regulatory
chr9	130975001	130980000	control82	controls	93	0.00714286	chr9	128212722	128217721	duplication	controls	0.00714286	chr9	128191654	128255248	DNM1	0	8019	STXBP1	0.768156	Regulatory
chr9	130975001	130980000	control82	controls	94	0.00714286	chr9	128212722	128217721	duplication	controls	0.00714286	chr9	128191654	128255248	DNM1	0	8019	STXBP1	0.768156	Regulatory
chr9	130975001	130980000	control82	controls	95	0.00714286	chr9	128212722	128217721	duplication	controls	0.00714286	chr9	128191654	128255248	DNM1	0	8019	STXBP1	0.768156	Regulatory
chr9	130975001	130980000	control82	controls	97	0.00714286	chr9	128212722	128217721	duplication	controls	0.00714286	chr9	128191654	128255248	DNM1	0	8019	STXBP1	0.768156	Regulatory
chr9	130975001	130980000	control82	controls	98	0.00714286	chr9	128212722	128217721	duplication	controls	0.00714286	chr9	128191654	128255248	DNM1	0	8019	STXBP1	0.768156	Regulatory
chr9	130975001	130980000	control82	controls	100	0.00714286	chr9	128212722	128217721	duplication	controls	0.00714286	chr9	128191654	128255248	DNM1	0	8019	STXBP1	0.768156	Regulatory
chr16	78305001	78310000	control244	controls	2	0.00714286	chr16	78271104	78276103	deletion	controls	0.00714286	chr16	78099399	79212667	WWOX	0	3107	WWOX	0.410415	Intronic
chr16	78305001	78310000	control244	controls	3	0.00714286	chr16	78271104	78276103	deletion	controls	0.00714286	chr16	78099399	79212667	WWOX	0	3107	WWOX	0.410415	Intronic
chr16	78305001	78310000	control244	controls	5	0.00714286	chr16	78271104	78276103	deletion	controls	0.00714286	chr16	78099399	79212667	WWOX	0	3107	WWOX	0.410415	Intronic
chr16	78305001	78310000	control244	controls	7	0.00714286	chr16	78271104	78276103	deletion	controls	0.00714286	chr16	78099399	79212667	WWOX	0	3107	WWOX	0.410415	Intronic
chr16	78305001	78310000	control244	controls	8	0.00714286	chr16	78271104	78276103	deletion	controls	0.00714286	chr16	78099399	79212667	WWOX	0	3107	WWOX	0.410415	Intronic
chr16	78305001	78310000	control244	controls	9	0.00714286	chr16	78271104	78276103	deletion	controls	0.00714286	chr16	78099399	79212667	WWOX	0	3107	WWOX	0.410415	Intronic
chr16	78305001	78310000	control244	controls	11	0.00714286	chr16	78271104	78276103	deletion	controls	0.00714286	chr16	78099399	79212667	WWOX	0	3107	WWOX	0.410415	Intronic
chr16	78305001	78310000	control244	controls	12	0.00714286	chr16	78271104	78276103	deletion	controls	0.00714286	chr16	78099399	79212667	WWOX	0	3107	WWOX	0.410415	Intronic
chr16	78305001	78310000	control244	controls	15	0.00714286	chr16	78271104	78276103	deletion	controls	0.00714286	chr16	78099399	79212667	WWOX	0	3107	WWOX	0.410415	Intronic
chr16	78305001	78310000	control244	controls	16	0.00714286	chr16	78271104	78276103	deletion	controls	0.00714286	chr16	78099399	79212667	WWOX	0	3107	WWOX	0.410415	Intronic
chr16	78305001	78310000	control244	controls	17	0.00714286	chr16	78271104	78276103	deletion	controls	0.00714286	chr16	78099399	79212667	WWOX	0	3107	WWOX	0.410415	Intronic
chr16	78305001	78310000	control244	controls	18	0.00714286	chr16	78271104	78276103	deletion	controls	0.00714286	chr16	78099399	79212667	WWOX	0	3107	WWOX	0.410415	Intronic
chr16	78305001	78310000	control244	controls	20	0.00714286	chr16	78271104	78276103	deletion	controls	0.00714286	chr16	78099399	79212667	WWOX	0	3107	WWOX	0.410415	Intronic
chr16	78305001	78310000	control244	controls	23	0.00714286	chr16	78271104	78276103	deletion	controls	0.00714286	chr16	78099399	79212667	WWOX	0	3107	WWOX	0.410415	Intronic
chr16	78305001	78310000	control244	controls	26	0.00714286	chr16	78271104	78276103	deletion	controls	0.00714286	chr16	78099399	79212667	WWOX	0	3107	WWOX	0.410415	Intronic
chr16	78305001	78310000	control244	controls	27	0.00714286	chr16	78271104	78276103	deletion	controls	0.00714286	chr16	78099399	79212667	WWOX	0	3107	WWOX	0.410415	Intronic
chr16	78305001	78310000	control244	controls	28	0.00714286	chr16	78271104	78276103	deletion	controls	0.00714286	chr16	78099399	79212667	WWOX	0	3107	WWOX	0.410415	Intronic
chr16	78305001	78310000	control244	controls	29	0.00714286	chr16	78271104	78276103	deletion	controls	0.00714286	chr16	78099399	79212667	WWOX	0	3107	WWOX	0.410415	Intronic
chr16	78305001	78310000	control244	controls	32	0.00714286	chr16	78271104	78276103	deletion	controls	0.00714286	chr16	78099399	79212667	WWOX	0	3107	WWOX	0.410415	Intronic
chr16	78305001	78310000	control244	controls	33	0.00714286	chr16	78271104	78276103	deletion	controls	0.00714286	chr16	78099399	79212667	WWOX	0	3107	WWOX	0.410415	Intronic
chr16	78305001	78310000	control244	controls	34	0.00714286	chr16	78271104	78276103	deletion	controls	0.00714286	chr16	78099399	79212667	WWOX	0	3107	WWOX	0.410415	Intronic
chr16	78305001	78310000	control244	controls	35	0.00714286	chr16	78271104	78276103	deletion	controls	0.00714286	chr16	78099399	79212667	WWOX	0	3107	WWOX	0.410415	Intronic
chr16	78305001	78310000	control244	controls	36	0.00714286	chr16	78271104	78276103	deletion	controls	0.00714286	chr16	78099399	79212667	WWOX	0	3107	WWOX	0.410415	Intronic
chr16	78305001	78310000	control244	controls	37	0.00714286	chr16	78271104	78276103	deletion	controls	0.00714286	chr16	78099399	79212667	WWOX	0	3107	WWOX	0.410415	Intronic
chr16	78305001	78310000	control244	controls	38	0.00714286	chr16	78271104	78276103	deletion	controls	0.00714286	chr16	78099399	79212667	WWOX	0	3107	WWOX	0.410415	Intronic
chr16	78305001	78310000	control244	controls	40	0.00714286	chr16	78271104	78276103	deletion	controls	0.00714286	chr16	78099399	79212667	WWOX	0	3107	WWOX	0.410415	Intronic
chr16	78305001	78310000	control244	controls	41	0.00714286	chr16	78271104	78276103	deletion	controls	0.00714286	chr16	78099399	79212667	WWOX	0	3107	WWOX	0.410415	Intronic
chr16	78305001	78310000	control244	controls	43	0.00714286	chr16	78271104	78276103	deletion	controls	0.00714286	chr16	78099399	79212667	WWOX	0	3107	WWOX	0.410415	Intronic
chr16	78305001	78310000	control244	controls	44	0.00714286	chr16	78271104	78276103	deletion	controls	0.00714286	chr16	78099399	79212667	WWOX	0	3107	WWOX	0.410415	Intronic
chr16	78305001	78310000	control244	controls	45	0.00714286	chr16	78271104	78276103	deletion	controls	0.00714286	chr16	78099399	79212667	WWOX	0	3107	WWOX	0.410415	Intronic
chr16	78305001	78310000	control244	controls	46	0.00714286	chr16	78271104	78276103	deletion	controls	0.00714286	chr16	78099399	79212667	WWOX	0	3107	WWOX	0.410415	Intronic
chr16	78305001	78310000	control244	controls	48	0.00714286	chr16	78271104	78276103	deletion	controls	0.00714286	chr16	78099399	79212667	WWOX	0	3107	WWOX	0.410415	Intronic
chr16	78305001	78310000	control244	controls	49	0.00714286	chr16	78271104	78276103	deletion	controls	0.00714286	chr16	78099399	79212667	WWOX	0	3107	WWOX	0.410415	Intronic
chr16	78305001	78310000	control244	controls	50	0.00714286	chr16	78271104	78276103	deletion	controls	0.00714286	chr16	78099399	79212667	WWOX	0	3107	WWOX	0.410415	Intronic
chr16	78305001	78310000	control244	controls	51	0.00714286	chr16	78271104	78276103	deletion	controls	0.00714286	chr16	78099399	79212667	WWOX	0	3107	WWOX	0.410415	Intronic
chr16	78305001	78310000	control244	controls	53	0.00714286	chr16	78271104	78276103	deletion	controls	0.00714286	chr16	78099399	79212667	WWOX	0	3107	WWOX	0.410415	Intronic
chr16	78305001	78310000	control244	controls	54	0.00714286	chr16	78271104	78276103	deletion	controls	0.00714286	chr16	78099399	79212667	WWOX	0	3107	WWOX	0.410415	Intronic
chr16	78305001	78310000	control244	controls	56	0.00714286	chr16	78271104	78276103	deletion	controls	0.00714286	chr16	78099399	79212667	WWOX	0	3107	WWOX	0.410415	Intronic
chr16	78305001	78310000	control244	controls	57	0.00714286	chr16	78271104	78276103	deletion	controls	0.00714286	chr16	78099399	79212667	WWOX	0	3107	WWOX	0.410415	Intronic
chr16	78305001	78310000	control244	controls	58	0.00714286	chr16	78271104	78276103	deletion	controls	0.00714286	chr16	78099399	79212667	WWOX	0	3107	WWOX	0.410415	Intronic
chr16	78305001	78310000	control244	controls	59	0.00714286	chr16	78271104	78276103	deletion	controls	0.00714286	chr16	78099399	79212667	WWOX	0	3107	WWOX	0.410415	Intronic
chr16	78305001	78310000	control244	controls	60	0.00714286	chr16	78271104	78276103	deletion	controls	0.00714286	chr16	78099399	79212667	WWOX	0	3107	WWOX	0.410415	Intronic
chr16	78305001	78310000	control244	controls	62	0.00714286	chr16	78271104	78276103	deletion	controls	0.00714286	chr16	78099399	79212667	WWOX	0	3107	WWOX	0.410415	Intronic
chr16	78305001	78310000	control244	controls	63	0.00714286	chr16	78271104	78276103	deletion	controls	0.00714286	chr16	78099399	79212667	WWOX	0	3107	WWOX	0.410415	Intronic
chr16	78305001	78310000	control244	controls	67	0.00714286	chr16	78271104	78276103	deletion	controls	0.00714286	chr16	78099399	79212667	WWOX	0	3107	WWOX	0.410415	Intronic
chr16	78305001	78310000	control244	controls	68	0.00714286	chr16	78271104	78276103	deletion	controls	0.00714286	chr16	78099399	79212667	WWOX	0	3107	WWOX	0.410415	Intronic
chr16	78305001	78310000	control244	controls	69	0.00714286	chr16	78271104	78276103	deletion	controls	0.00714286	chr16	78099399	79212667	WWOX	0	3107	WWOX	0.410415	Intronic
chr16	78305001	78310000	control244	controls	70	0.00714286	chr16	78271104	78276103	deletion	controls	0.00714286	chr16	78099399	79212667	WWOX	0	3107	WWOX	0.410415	Intronic
chr16	78305001	78310000	control244	controls	71	0.00714286	chr16	78271104	78276103	deletion	controls	0.00714286	chr16	78099399	79212667	WWOX	0	3107	WWOX	0.410415	Intronic
chr16	78305001	78310000	control244	controls	73	0.00714286	chr16	78271104	78276103	deletion	controls	0.00714286	chr16	78099399	79212667	WWOX	0	3107	WWOX	0.410415	Intronic
chr16	78305001	78310000	control244	controls	74	0.00714286	chr16	78271104	78276103	deletion	controls	0.00714286	chr16	78099399	79212667	WWOX	0	3107	WWOX	0.410415	Intronic
chr16	78305001	78310000	control244	controls	75	0.00714286	chr16	78271104	78276103	deletion	controls	0.00714286	chr16	78099399	79212667	WWOX	0	3107	WWOX	0.410415	Intronic
chr16	78305001	78310000	control244	controls	76	0.00714286	chr16	78271104	78276103	deletion	controls	0.00714286	chr16	78099399	79212667	WWOX	0	3107	WWOX	0.410415	Intronic
chr16	78305001	78310000	control244	controls	77	0.00714286	chr16	78271104	78276103	deletion	controls	0.00714286	chr16	78099399	79212667	WWOX	0	3107	WWOX	0.410415	Intronic
chr16	78305001	78310000	control244	controls	78	0.00714286	chr16	78271104	78276103	deletion	controls	0.00714286	chr16	78099399	79212667	WWOX	0	3107	WWOX	0.410415	Intronic
chr16	78305001	78310000	control244	controls	80	0.00714286	chr16	78271104	78276103	deletion	controls	0.00714286	chr16	78099399	79212667	WWOX	0	3107	WWOX	0.410415	Intronic
chr16	78305001	78310000	control244	controls	82	0.00714286	chr16	78271104	78276103	deletion	controls	0.00714286	chr16	78099399	79212667	WWOX	0	3107	WWOX	0.410415	Intronic
chr16	78305001	78310000	control244	controls	83	0.00714286	chr16	78271104	78276103	deletion	controls	0.00714286	chr16	78099399	79212667	WWOX	0	3107	WWOX	0.410415	Intronic
chr16	78305001	78310000	control244	controls	84	0.00714286	chr16	78271104	78276103	deletion	controls	0.00714286	chr16	78099399	79212667	WWOX	0	3107	WWOX	0.410415	Intronic
chr16	78305001	78310000	control244	controls	85	0.00714286	chr16	78271104	78276103	deletion	controls	0.00714286	chr16	78099399	79212667	WWOX	0	3107	WWOX	0.410415	Intronic
chr16	78305001	78310000	control244	controls	87	0.00714286	chr16	78271104	78276103	deletion	controls	0.00714286	chr16	78099399	79212667	WWOX	0	3107	WWOX	0.410415	Intronic
chr16	78305001	78310000	control244	controls	88	0.00714286	chr16	78271104	78276103	deletion	controls	0.00714286	chr16	78099399	79212667	WWOX	0	3107	WWOX	0.410415	Intronic
chr16	78305001	78310000	control244	controls	90	0.00714286	chr16	78271104	78276103	deletion	controls	0.00714286	chr16	78099399	79212667	WWOX	0	3107	WWOX	0.410415	Intronic
chr16	78305001	78310000	control244	controls	91	0.00714286	chr16	78271104	78276103	deletion	controls	0.00714286	chr16	78099399	79212667	WWOX	0	3107	WWOX	0.410415	Intronic
chr16	78305001	78310000	control244	controls	92	0.00714286	chr16	78271104	78276103	deletion	controls	0.00714286	chr16	78099399	79212667	WWOX	0	3107	WWOX	0.410415	Intronic
chr16	78305001	78310000	control244	controls	93	0.00714286	chr16	78271104	78276103	deletion	controls	0.00714286	chr16	78099399	79212667	WWOX	0	3107	WWOX	0.410415	Intronic
chr16	78305001	78310000	control244	controls	94	0.00714286	chr16	78271104	78276103	deletion	controls	0.00714286	chr16	78099399	79212667	WWOX	0	3107	WWOX	0.410415	Intronic
chr16	78305001	78310000	control244	controls	96	0.00714286	chr16	78271104	78276103	deletion	controls	0.00714286	chr16	78099399	79212667	WWOX	0	3107	WWOX	0.410415	Intronic
chr16	78305001	78310000	control244	controls	99	0.00714286	chr16	78271104	78276103	deletion	controls	0.00714286	chr16	78099399	79212667	WWOX	0	3107	WWOX	0.410415	Intronic
chr16	78305001	78310000	CNET0092	patients	1	0.00714286	chr16	78271104	78276103	deletion	patients	0.00714286	chr16	78099399	79212667	WWOX	0	3113	WWOX	0.410415	Intronic
chr5	161515001	161520000	control1	controls	1	0	chr5	162087995	162092994	duplication	controls	0	chr5	162000056	162162977	GABRG2	0	6730	GABRA1	0.577941	Regulatory
chr5	161515001	161520000	control1	controls	2	0	chr5	162087995	162092994	duplication	controls	0	chr5	162000056	162162977	GABRG2	0	6730	GABRA1	0.577941	Regulatory
chr5	161515001	161520000	control1	controls	3	0	chr5	162087995	162092994	duplication	controls	0	chr5	162000056	162162977	GABRG2	0	6730	GABRA1	0.577941	Regulatory
chr5	161515001	161520000	control1	controls	4	0	chr5	162087995	162092994	duplication	controls	0	chr5	162000056	162162977	GABRG2	0	6730	GABRA1	0.577941	Regulatory
chr5	161515001	161520000	control1	controls	6	0	chr5	162087995	162092994	duplication	controls	0	chr5	162000056	162162977	GABRG2	0	6730	GABRA1	0.577941	Regulatory
chr5	161515001	161520000	control1	controls	7	0	chr5	162087995	162092994	duplication	controls	0	chr5	162000056	162162977	GABRG2	0	6730	GABRA1	0.577941	Regulatory
chr5	161515001	161520000	control1	controls	9	0	chr5	162087995	162092994	duplication	controls	0	chr5	162000056	162162977	GABRG2	0	6730	GABRA1	0.577941	Regulatory
chr5	161515001	161520000	control1	controls	10	0	chr5	162087995	162092994	duplication	controls	0	chr5	162000056	162162977	GABRG2	0	6730	GABRA1	0.577941	Regulatory
chr5	161515001	161520000	control1	controls	11	0	chr5	162087995	162092994	duplication	controls	0	chr5	162000056	162162977	GABRG2	0	6730	GABRA1	0.577941	Regulatory
chr5	161515001	161520000	control1	controls	13	0	chr5	162087995	162092994	duplication	controls	0	chr5	162000056	162162977	GABRG2	0	6730	GABRA1	0.577941	Regulatory
chr5	161515001	161520000	control1	controls	14	0	chr5	162087995	162092994	duplication	controls	0	chr5	162000056	162162977	GABRG2	0	6730	GABRA1	0.577941	Regulatory
chr5	161515001	161520000	control1	controls	16	0	chr5	162087995	162092994	duplication	controls	0	chr5	162000056	162162977	GABRG2	0	6730	GABRA1	0.577941	Regulatory
chr5	161515001	161520000	control1	controls	17	0	chr5	162087995	162092994	duplication	controls	0	chr5	162000056	162162977	GABRG2	0	6730	GABRA1	0.577941	Regulatory
chr5	161515001	161520000	control1	controls	25	0	chr5	162087995	162092994	duplication	controls	0	chr5	162000056	162162977	GABRG2	0	6730	GABRA1	0.577941	Regulatory
chr5	161515001	161520000	control1	controls	29	0	chr5	162087995	162092994	duplication	controls	0	chr5	162000056	162162977	GABRG2	0	6730	GABRA1	0.577941	Regulatory
chr5	161515001	161520000	control1	controls	32	0	chr5	162087995	162092994	duplication	controls	0	chr5	162000056	162162977	GABRG2	0	6730	GABRA1	0.577941	Regulatory
chr5	161515001	161520000	control1	controls	35	0	chr5	162087995	162092994	duplication	controls	0	chr5	162000056	162162977	GABRG2	0	6730	GABRA1	0.577941	Regulatory
chr5	161515001	161520000	control1	controls	36	0	chr5	162087995	162092994	duplication	controls	0	chr5	162000056	162162977	GABRG2	0	6730	GABRA1	0.577941	Regulatory
chr5	161515001	161520000	control1	controls	37	0	chr5	162087995	162092994	duplication	controls	0	chr5	162000056	162162977	GABRG2	0	6730	GABRA1	0.577941	Regulatory
chr5	161515001	161520000	control1	controls	44	0	chr5	162087995	162092994	duplication	controls	0	chr5	162000056	162162977	GABRG2	0	6730	GABRA1	0.577941	Regulatory
chr5	161515001	161520000	control1	controls	45	0	chr5	162087995	162092994	duplication	controls	0	chr5	162000056	162162977	GABRG2	0	6730	GABRA1	0.577941	Regulatory
chr5	161515001	161520000	control1	controls	46	0	chr5	162087995	162092994	duplication	controls	0	chr5	162000056	162162977	GABRG2	0	6730	GABRA1	0.577941	Regulatory
chr5	161515001	161520000	control1	controls	47	0	chr5	162087995	162092994	duplication	controls	0	chr5	162000056	162162977	GABRG2	0	6730	GABRA1	0.577941	Regulatory
chr5	161515001	161520000	control1	controls	50	0	chr5	162087995	162092994	duplication	controls	0	chr5	162000056	162162977	GABRG2	0	6730	GABRA1	0.577941	Regulatory
chr5	161515001	161520000	control1	controls	53	0	chr5	162087995	162092994	duplication	controls	0	chr5	162000056	162162977	GABRG2	0	6730	GABRA1	0.577941	Regulatory
chr5	161515001	161520000	control1	controls	54	0	chr5	162087995	162092994	duplication	controls	0	chr5	162000056	162162977	GABRG2	0	6730	GABRA1	0.577941	Regulatory
chr5	161515001	161520000	control1	controls	56	0	chr5	162087995	162092994	duplication	controls	0	chr5	162000056	162162977	GABRG2	0	6730	GABRA1	0.577941	Regulatory
chr5	161515001	161520000	control1	controls	57	0	chr5	162087995	162092994	duplication	controls	0	chr5	162000056	162162977	GABRG2	0	6730	GABRA1	0.577941	Regulatory
chr5	161515001	161520000	control1	controls	61	0	chr5	162087995	162092994	duplication	controls	0	chr5	162000056	162162977	GABRG2	0	6730	GABRA1	0.577941	Regulatory
chr5	161515001	161520000	control1	controls	62	0	chr5	162087995	162092994	duplication	controls	0	chr5	162000056	162162977	GABRG2	0	6730	GABRA1	0.577941	Regulatory
chr5	161515001	161520000	control1	controls	63	0	chr5	162087995	162092994	duplication	controls	0	chr5	162000056	162162977	GABRG2	0	6730	GABRA1	0.577941	Regulatory
chr5	161515001	161520000	control1	controls	66	0	chr5	162087995	162092994	duplication	controls	0	chr5	162000056	162162977	GABRG2	0	6730	GABRA1	0.577941	Regulatory
chr5	161515001	161520000	control1	controls	67	0	chr5	162087995	162092994	duplication	controls	0	chr5	162000056	162162977	GABRG2	0	6730	GABRA1	0.577941	Regulatory
chr5	161515001	161520000	control1	controls	68	0	chr5	162087995	162092994	duplication	controls	0	chr5	162000056	162162977	GABRG2	0	6730	GABRA1	0.577941	Regulatory
chr5	161515001	161520000	control1	controls	69	0	chr5	162087995	162092994	duplication	controls	0	chr5	162000056	162162977	GABRG2	0	6730	GABRA1	0.577941	Regulatory
chr5	161515001	161520000	control1	controls	70	0	chr5	162087995	162092994	duplication	controls	0	chr5	162000056	162162977	GABRG2	0	6730	GABRA1	0.577941	Regulatory
chr5	161515001	161520000	control1	controls	71	0	chr5	162087995	162092994	duplication	controls	0	chr5	162000056	162162977	GABRG2	0	6730	GABRA1	0.577941	Regulatory
chr5	161515001	161520000	control1	controls	73	0	chr5	162087995	162092994	duplication	controls	0	chr5	162000056	162162977	GABRG2	0	6730	GABRA1	0.577941	Regulatory
chr5	161515001	161520000	control1	controls	74	0	chr5	162087995	162092994	duplication	controls	0	chr5	162000056	162162977	GABRG2	0	6730	GABRA1	0.577941	Regulatory
chr5	161515001	161520000	control1	controls	75	0	chr5	162087995	162092994	duplication	controls	0	chr5	162000056	162162977	GABRG2	0	6730	GABRA1	0.577941	Regulatory
chr5	161515001	161520000	control1	controls	76	0	chr5	162087995	162092994	duplication	controls	0	chr5	162000056	162162977	GABRG2	0	6730	GABRA1	0.577941	Regulatory
chr5	161515001	161520000	control1	controls	77	0	chr5	162087995	162092994	duplication	controls	0	chr5	162000056	162162977	GABRG2	0	6730	GABRA1	0.577941	Regulatory
chr5	161515001	161520000	control1	controls	80	0	chr5	162087995	162092994	duplication	controls	0	chr5	162000056	162162977	GABRG2	0	6730	GABRA1	0.577941	Regulatory
chr5	161515001	161520000	control1	controls	82	0	chr5	162087995	162092994	duplication	controls	0	chr5	162000056	162162977	GABRG2	0	6730	GABRA1	0.577941	Regulatory
chr5	161515001	161520000	control1	controls	85	0	chr5	162087995	162092994	duplication	controls	0	chr5	162000056	162162977	GABRG2	0	6730	GABRA1	0.577941	Regulatory
chr5	161515001	161520000	control1	controls	88	0	chr5	162087995	162092994	duplication	controls	0	chr5	162000056	162162977	GABRG2	0	6730	GABRA1	0.577941	Regulatory
chr5	161515001	161520000	control1	controls	89	0	chr5	162087995	162092994	duplication	controls	0	chr5	162000056	162162977	GABRG2	0	6730	GABRA1	0.577941	Regulatory
chr5	161515001	161520000	control1	controls	90	0	chr5	162087995	162092994	duplication	controls	0	chr5	162000056	162162977	GABRG2	0	6730	GABRA1	0.577941	Regulatory
chr5	161515001	161520000	control1	controls	95	0	chr5	162087995	162092994	duplication	controls	0	chr5	162000056	162162977	GABRG2	0	6730	GABRA1	0.577941	Regulatory
chr5	161515001	161520000	control1	controls	96	0	chr5	162087995	162092994	duplication	controls	0	chr5	162000056	162162977	GABRG2	0	6730	GABRA1	0.577941	Regulatory
chr5	161515001	161520000	control1	controls	98	0	chr5	162087995	162092994	duplication	controls	0	chr5	162000056	162162977	GABRG2	0	6730	GABRA1	0.577941	Regulatory
chr5	161515001	161520000	control1	controls	100	0	chr5	162087995	162092994	duplication	controls	0	chr5	162000056	162162977	GABRG2	0	6730	GABRA1	0.577941	Regulatory
chr2	172695001	172700000	CNET0071	patients	1	0	chr2	171838491	171843490	deletion	patients	0	chr2	171783404	171999859	SLC25A12	0	5181	SLC25A12	0.379766	Intronic
chr3	38630001	38635000	control12	controls	1	0	chr3	38588510	38593509	deletion	controls	0	chr3	38548056	38649687	SCN5A	0	5998	SCN5A	0.250562	Intronic
chr3	38630001	38635000	control12	controls	2	0	chr3	38588510	38593509	deletion	controls	0	chr3	38548056	38649687	SCN5A	0	5998	SCN5A	0.250562	Intronic
chr3	38630001	38635000	control273	controls	2	0	chr3	38588510	38593509	deletion	controls	0	chr3	38548056	38649687	SCN5A	0	6025	SCN5A	0.250562	Intronic
chr3	38630001	38635000	control12	controls	3	0	chr3	38588510	38593509	deletion	controls	0	chr3	38548056	38649687	SCN5A	0	5998	SCN5A	0.250562	Intronic
chr3	38630001	38635000	control273	controls	3	0	chr3	38588510	38593509	deletion	controls	0	chr3	38548056	38649687	SCN5A	0	6025	SCN5A	0.250562	Intronic
chr3	38630001	38635000	control273	controls	4	0	chr3	38588510	38593509	deletion	controls	0	chr3	38548056	38649687	SCN5A	0	6025	SCN5A	0.250562	Intronic
chr3	38630001	38635000	control273	controls	5	0	chr3	38588510	38593509	deletion	controls	0	chr3	38548056	38649687	SCN5A	0	6025	SCN5A	0.250562	Intronic
chr3	38630001	38635000	control12	controls	8	0	chr3	38588510	38593509	deletion	controls	0	chr3	38548056	38649687	SCN5A	0	5998	SCN5A	0.250562	Intronic
chr3	38630001	38635000	control12	controls	9	0	chr3	38588510	38593509	deletion	controls	0	chr3	38548056	38649687	SCN5A	0	5998	SCN5A	0.250562	Intronic
chr3	38630001	38635000	control12	controls	10	0	chr3	38588510	38593509	deletion	controls	0	chr3	38548056	38649687	SCN5A	0	5998	SCN5A	0.250562	Intronic
chr3	38630001	38635000	control273	controls	11	0	chr3	38588510	38593509	deletion	controls	0	chr3	38548056	38649687	SCN5A	0	6025	SCN5A	0.250562	Intronic
chr3	38630001	38635000	control12	controls	12	0	chr3	38588510	38593509	deletion	controls	0	chr3	38548056	38649687	SCN5A	0	5998	SCN5A	0.250562	Intronic
chr3	38630001	38635000	control273	controls	12	0	chr3	38588510	38593509	deletion	controls	0	chr3	38548056	38649687	SCN5A	0	6025	SCN5A	0.250562	Intronic
chr3	38630001	38635000	control12	controls	13	0	chr3	38588510	38593509	deletion	controls	0	chr3	38548056	38649687	SCN5A	0	5998	SCN5A	0.250562	Intronic
chr3	38630001	38635000	control273	controls	13	0	chr3	38588510	38593509	deletion	controls	0	chr3	38548056	38649687	SCN5A	0	6025	SCN5A	0.250562	Intronic
chr3	38630001	38635000	control12	controls	14	0	chr3	38588510	38593509	deletion	controls	0	chr3	38548056	38649687	SCN5A	0	5998	SCN5A	0.250562	Intronic
chr3	38630001	38635000	control273	controls	14	0	chr3	38588510	38593509	deletion	controls	0	chr3	38548056	38649687	SCN5A	0	6025	SCN5A	0.250562	Intronic
chr3	38630001	38635000	control273	controls	15	0	chr3	38588510	38593509	deletion	controls	0	chr3	38548056	38649687	SCN5A	0	6025	SCN5A	0.250562	Intronic
chr3	38630001	38635000	control12	controls	16	0	chr3	38588510	38593509	deletion	controls	0	chr3	38548056	38649687	SCN5A	0	5998	SCN5A	0.250562	Intronic
chr3	38630001	38635000	control273	controls	16	0	chr3	38588510	38593509	deletion	controls	0	chr3	38548056	38649687	SCN5A	0	6025	SCN5A	0.250562	Intronic
chr3	38630001	38635000	control12	controls	17	0	chr3	38588510	38593509	deletion	controls	0	chr3	38548056	38649687	SCN5A	0	5998	SCN5A	0.250562	Intronic
chr3	38630001	38635000	control273	controls	17	0	chr3	38588510	38593509	deletion	controls	0	chr3	38548056	38649687	SCN5A	0	6025	SCN5A	0.250562	Intronic
chr3	38630001	38635000	control12	controls	20	0	chr3	38588510	38593509	deletion	controls	0	chr3	38548056	38649687	SCN5A	0	5998	SCN5A	0.250562	Intronic
chr3	38630001	38635000	control12	controls	21	0	chr3	38588510	38593509	deletion	controls	0	chr3	38548056	38649687	SCN5A	0	5998	SCN5A	0.250562	Intronic
chr3	38630001	38635000	control12	controls	22	0	chr3	38588510	38593509	deletion	controls	0	chr3	38548056	38649687	SCN5A	0	5998	SCN5A	0.250562	Intronic
chr3	38630001	38635000	control12	controls	23	0	chr3	38588510	38593509	deletion	controls	0	chr3	38548056	38649687	SCN5A	0	5998	SCN5A	0.250562	Intronic
chr3	38630001	38635000	control12	controls	24	0	chr3	38588510	38593509	deletion	controls	0	chr3	38548056	38649687	SCN5A	0	5998	SCN5A	0.250562	Intronic
chr3	38630001	38635000	control273	controls	25	0	chr3	38588510	38593509	deletion	controls	0	chr3	38548056	38649687	SCN5A	0	6025	SCN5A	0.250562	Intronic
chr3	38630001	38635000	control12	controls	26	0	chr3	38588510	38593509	deletion	controls	0	chr3	38548056	38649687	SCN5A	0	5998	SCN5A	0.250562	Intronic
chr3	38630001	38635000	control273	controls	26	0	chr3	38588510	38593509	deletion	controls	0	chr3	38548056	38649687	SCN5A	0	6025	SCN5A	0.250562	Intronic
chr3	38630001	38635000	control12	controls	27	0	chr3	38588510	38593509	deletion	controls	0	chr3	38548056	38649687	SCN5A	0	5998	SCN5A	0.250562	Intronic
chr3	38630001	38635000	control273	controls	27	0	chr3	38588510	38593509	deletion	controls	0	chr3	38548056	38649687	SCN5A	0	6025	SCN5A	0.250562	Intronic
chr3	38630001	38635000	control12	controls	30	0	chr3	38588510	38593509	deletion	controls	0	chr3	38548056	38649687	SCN5A	0	5998	SCN5A	0.250562	Intronic
chr3	38630001	38635000	control12	controls	31	0	chr3	38588510	38593509	deletion	controls	0	chr3	38548056	38649687	SCN5A	0	5998	SCN5A	0.250562	Intronic
chr3	38630001	38635000	control273	controls	31	0	chr3	38588510	38593509	deletion	controls	0	chr3	38548056	38649687	SCN5A	0	6025	SCN5A	0.250562	Intronic
chr3	38630001	38635000	control12	controls	32	0	chr3	38588510	38593509	deletion	controls	0	chr3	38548056	38649687	SCN5A	0	5998	SCN5A	0.250562	Intronic
chr3	38630001	38635000	control273	controls	32	0	chr3	38588510	38593509	deletion	controls	0	chr3	38548056	38649687	SCN5A	0	6025	SCN5A	0.250562	Intronic
chr3	38630001	38635000	control12	controls	33	0	chr3	38588510	38593509	deletion	controls	0	chr3	38548056	38649687	SCN5A	0	5998	SCN5A	0.250562	Intronic
chr3	38630001	38635000	control273	controls	33	0	chr3	38588510	38593509	deletion	controls	0	chr3	38548056	38649687	SCN5A	0	6025	SCN5A	0.250562	Intronic
chr3	38630001	38635000	control12	controls	34	0	chr3	38588510	38593509	deletion	controls	0	chr3	38548056	38649687	SCN5A	0	5998	SCN5A	0.250562	Intronic
chr3	38630001	38635000	control12	controls	35	0	chr3	38588510	38593509	deletion	controls	0	chr3	38548056	38649687	SCN5A	0	5998	SCN5A	0.250562	Intronic
chr3	38630001	38635000	control273	controls	35	0	chr3	38588510	38593509	deletion	controls	0	chr3	38548056	38649687	SCN5A	0	6025	SCN5A	0.250562	Intronic
chr3	38630001	38635000	control12	controls	36	0	chr3	38588510	38593509	deletion	controls	0	chr3	38548056	38649687	SCN5A	0	5998	SCN5A	0.250562	Intronic
chr3	38630001	38635000	control273	controls	36	0	chr3	38588510	38593509	deletion	controls	0	chr3	38548056	38649687	SCN5A	0	6025	SCN5A	0.250562	Intronic
chr3	38630001	38635000	control12	controls	37	0	chr3	38588510	38593509	deletion	controls	0	chr3	38548056	38649687	SCN5A	0	5998	SCN5A	0.250562	Intronic
chr3	38630001	38635000	control273	controls	37	0	chr3	38588510	38593509	deletion	controls	0	chr3	38548056	38649687	SCN5A	0	6025	SCN5A	0.250562	Intronic
chr3	38630001	38635000	control12	controls	38	0	chr3	38588510	38593509	deletion	controls	0	chr3	38548056	38649687	SCN5A	0	5998	SCN5A	0.250562	Intronic
chr3	38630001	38635000	control12	controls	39	0	chr3	38588510	38593509	deletion	controls	0	chr3	38548056	38649687	SCN5A	0	5998	SCN5A	0.250562	Intronic
chr3	38630001	38635000	control273	controls	39	0	chr3	38588510	38593509	deletion	controls	0	chr3	38548056	38649687	SCN5A	0	6025	SCN5A	0.250562	Intronic
chr3	38630001	38635000	control12	controls	40	0	chr3	38588510	38593509	deletion	controls	0	chr3	38548056	38649687	SCN5A	0	5998	SCN5A	0.250562	Intronic
chr3	38630001	38635000	control273	controls	41	0	chr3	38588510	38593509	deletion	controls	0	chr3	38548056	38649687	SCN5A	0	6025	SCN5A	0.250562	Intronic
chr3	38630001	38635000	control12	controls	42	0	chr3	38588510	38593509	deletion	controls	0	chr3	38548056	38649687	SCN5A	0	5998	SCN5A	0.250562	Intronic
chr3	38630001	38635000	control273	controls	43	0	chr3	38588510	38593509	deletion	controls	0	chr3	38548056	38649687	SCN5A	0	6025	SCN5A	0.250562	Intronic
chr3	38630001	38635000	control273	controls	44	0	chr3	38588510	38593509	deletion	controls	0	chr3	38548056	38649687	SCN5A	0	6025	SCN5A	0.250562	Intronic
chr3	38630001	38635000	control273	controls	45	0	chr3	38588510	38593509	deletion	controls	0	chr3	38548056	38649687	SCN5A	0	6025	SCN5A	0.250562	Intronic
chr3	38630001	38635000	control12	controls	46	0	chr3	38588510	38593509	deletion	controls	0	chr3	38548056	38649687	SCN5A	0	5998	SCN5A	0.250562	Intronic
chr3	38630001	38635000	control12	controls	47	0	chr3	38588510	38593509	deletion	controls	0	chr3	38548056	38649687	SCN5A	0	5998	SCN5A	0.250562	Intronic
chr3	38630001	38635000	control273	controls	47	0	chr3	38588510	38593509	deletion	controls	0	chr3	38548056	38649687	SCN5A	0	6025	SCN5A	0.250562	Intronic
chr3	38630001	38635000	control12	controls	48	0	chr3	38588510	38593509	deletion	controls	0	chr3	38548056	38649687	SCN5A	0	5998	SCN5A	0.250562	Intronic
chr3	38630001	38635000	control273	controls	48	0	chr3	38588510	38593509	deletion	controls	0	chr3	38548056	38649687	SCN5A	0	6025	SCN5A	0.250562	Intronic
chr3	38630001	38635000	control12	controls	49	0	chr3	38588510	38593509	deletion	controls	0	chr3	38548056	38649687	SCN5A	0	5998	SCN5A	0.250562	Intronic
chr3	38630001	38635000	control273	controls	49	0	chr3	38588510	38593509	deletion	controls	0	chr3	38548056	38649687	SCN5A	0	6025	SCN5A	0.250562	Intronic
chr3	38630001	38635000	control273	controls	50	0	chr3	38588510	38593509	deletion	controls	0	chr3	38548056	38649687	SCN5A	0	6025	SCN5A	0.250562	Intronic
chr3	38630001	38635000	control12	controls	52	0	chr3	38588510	38593509	deletion	controls	0	chr3	38548056	38649687	SCN5A	0	5998	SCN5A	0.250562	Intronic
chr3	38630001	38635000	control273	controls	52	0	chr3	38588510	38593509	deletion	controls	0	chr3	38548056	38649687	SCN5A	0	6025	SCN5A	0.250562	Intronic
chr3	38630001	38635000	control12	controls	53	0	chr3	38588510	38593509	deletion	controls	0	chr3	38548056	38649687	SCN5A	0	5998	SCN5A	0.250562	Intronic
chr3	38630001	38635000	control273	controls	53	0	chr3	38588510	38593509	deletion	controls	0	chr3	38548056	38649687	SCN5A	0	6025	SCN5A	0.250562	Intronic
chr3	38630001	38635000	control12	controls	54	0	chr3	38588510	38593509	deletion	controls	0	chr3	38548056	38649687	SCN5A	0	5998	SCN5A	0.250562	Intronic
chr3	38630001	38635000	control273	controls	54	0	chr3	38588510	38593509	deletion	controls	0	chr3	38548056	38649687	SCN5A	0	6025	SCN5A	0.250562	Intronic
chr3	38630001	38635000	control12	controls	56	0	chr3	38588510	38593509	deletion	controls	0	chr3	38548056	38649687	SCN5A	0	5998	SCN5A	0.250562	Intronic
chr3	38630001	38635000	control273	controls	56	0	chr3	38588510	38593509	deletion	controls	0	chr3	38548056	38649687	SCN5A	0	6025	SCN5A	0.250562	Intronic
chr3	38630001	38635000	control12	controls	57	0	chr3	38588510	38593509	deletion	controls	0	chr3	38548056	38649687	SCN5A	0	5998	SCN5A	0.250562	Intronic
chr3	38630001	38635000	control273	controls	57	0	chr3	38588510	38593509	deletion	controls	0	chr3	38548056	38649687	SCN5A	0	6025	SCN5A	0.250562	Intronic
chr3	38630001	38635000	control273	controls	58	0	chr3	38588510	38593509	deletion	controls	0	chr3	38548056	38649687	SCN5A	0	6025	SCN5A	0.250562	Intronic
chr3	38630001	38635000	control273	controls	59	0	chr3	38588510	38593509	deletion	controls	0	chr3	38548056	38649687	SCN5A	0	6025	SCN5A	0.250562	Intronic
chr3	38630001	38635000	control273	controls	60	0	chr3	38588510	38593509	deletion	controls	0	chr3	38548056	38649687	SCN5A	0	6025	SCN5A	0.250562	Intronic
chr3	38630001	38635000	control12	controls	61	0	chr3	38588510	38593509	deletion	controls	0	chr3	38548056	38649687	SCN5A	0	5998	SCN5A	0.250562	Intronic
chr3	38630001	38635000	control273	controls	61	0	chr3	38588510	38593509	deletion	controls	0	chr3	38548056	38649687	SCN5A	0	6025	SCN5A	0.250562	Intronic
chr3	38630001	38635000	control12	controls	63	0	chr3	38588510	38593509	deletion	controls	0	chr3	38548056	38649687	SCN5A	0	5998	SCN5A	0.250562	Intronic
chr3	38630001	38635000	control273	controls	63	0	chr3	38588510	38593509	deletion	controls	0	chr3	38548056	38649687	SCN5A	0	6025	SCN5A	0.250562	Intronic
chr3	38630001	38635000	control12	controls	64	0	chr3	38588510	38593509	deletion	controls	0	chr3	38548056	38649687	SCN5A	0	5998	SCN5A	0.250562	Intronic
chr3	38630001	38635000	control273	controls	64	0	chr3	38588510	38593509	deletion	controls	0	chr3	38548056	38649687	SCN5A	0	6025	SCN5A	0.250562	Intronic
chr3	38630001	38635000	control12	controls	65	0	chr3	38588510	38593509	deletion	controls	0	chr3	38548056	38649687	SCN5A	0	5998	SCN5A	0.250562	Intronic
chr3	38630001	38635000	control12	controls	66	0	chr3	38588510	38593509	deletion	controls	0	chr3	38548056	38649687	SCN5A	0	5998	SCN5A	0.250562	Intronic
chr3	38630001	38635000	control273	controls	66	0	chr3	38588510	38593509	deletion	controls	0	chr3	38548056	38649687	SCN5A	0	6025	SCN5A	0.250562	Intronic
chr3	38630001	38635000	control273	controls	67	0	chr3	38588510	38593509	deletion	controls	0	chr3	38548056	38649687	SCN5A	0	6025	SCN5A	0.250562	Intronic
chr3	38630001	38635000	control12	controls	68	0	chr3	38588510	38593509	deletion	controls	0	chr3	38548056	38649687	SCN5A	0	5998	SCN5A	0.250562	Intronic
chr3	38630001	38635000	control12	controls	70	0	chr3	38588510	38593509	deletion	controls	0	chr3	38548056	38649687	SCN5A	0	5998	SCN5A	0.250562	Intronic
chr3	38630001	38635000	control273	controls	71	0	chr3	38588510	38593509	deletion	controls	0	chr3	38548056	38649687	SCN5A	0	6025	SCN5A	0.250562	Intronic
chr3	38630001	38635000	control273	controls	72	0	chr3	38588510	38593509	deletion	controls	0	chr3	38548056	38649687	SCN5A	0	6025	SCN5A	0.250562	Intronic
chr3	38630001	38635000	control12	controls	73	0	chr3	38588510	38593509	deletion	controls	0	chr3	38548056	38649687	SCN5A	0	5998	SCN5A	0.250562	Intronic
chr3	38630001	38635000	control273	controls	73	0	chr3	38588510	38593509	deletion	controls	0	chr3	38548056	38649687	SCN5A	0	6025	SCN5A	0.250562	Intronic
chr3	38630001	38635000	control12	controls	74	0	chr3	38588510	38593509	deletion	controls	0	chr3	38548056	38649687	SCN5A	0	5998	SCN5A	0.250562	Intronic
chr3	38630001	38635000	control12	controls	75	0	chr3	38588510	38593509	deletion	controls	0	chr3	38548056	38649687	SCN5A	0	5998	SCN5A	0.250562	Intronic
chr3	38630001	38635000	control273	controls	75	0	chr3	38588510	38593509	deletion	controls	0	chr3	38548056	38649687	SCN5A	0	6025	SCN5A	0.250562	Intronic
chr3	38630001	38635000	control12	controls	76	0	chr3	38588510	38593509	deletion	controls	0	chr3	38548056	38649687	SCN5A	0	5998	SCN5A	0.250562	Intronic
chr3	38630001	38635000	control273	controls	76	0	chr3	38588510	38593509	deletion	controls	0	chr3	38548056	38649687	SCN5A	0	6025	SCN5A	0.250562	Intronic
chr3	38630001	38635000	control12	controls	77	0	chr3	38588510	38593509	deletion	controls	0	chr3	38548056	38649687	SCN5A	0	5998	SCN5A	0.250562	Intronic
chr3	38630001	38635000	control12	controls	78	0	chr3	38588510	38593509	deletion	controls	0	chr3	38548056	38649687	SCN5A	0	5998	SCN5A	0.250562	Intronic
chr3	38630001	38635000	control273	controls	78	0	chr3	38588510	38593509	deletion	controls	0	chr3	38548056	38649687	SCN5A	0	6025	SCN5A	0.250562	Intronic
chr3	38630001	38635000	control12	controls	79	0	chr3	38588510	38593509	deletion	controls	0	chr3	38548056	38649687	SCN5A	0	5998	SCN5A	0.250562	Intronic
chr3	38630001	38635000	control273	controls	79	0	chr3	38588510	38593509	deletion	controls	0	chr3	38548056	38649687	SCN5A	0	6025	SCN5A	0.250562	Intronic
chr3	38630001	38635000	control273	controls	82	0	chr3	38588510	38593509	deletion	controls	0	chr3	38548056	38649687	SCN5A	0	6025	SCN5A	0.250562	Intronic
chr3	38630001	38635000	control12	controls	85	0	chr3	38588510	38593509	deletion	controls	0	chr3	38548056	38649687	SCN5A	0	5998	SCN5A	0.250562	Intronic
chr3	38630001	38635000	control273	controls	85	0	chr3	38588510	38593509	deletion	controls	0	chr3	38548056	38649687	SCN5A	0	6025	SCN5A	0.250562	Intronic
chr3	38630001	38635000	control273	controls	86	0	chr3	38588510	38593509	deletion	controls	0	chr3	38548056	38649687	SCN5A	0	6025	SCN5A	0.250562	Intronic
chr3	38630001	38635000	control12	controls	87	0	chr3	38588510	38593509	deletion	controls	0	chr3	38548056	38649687	SCN5A	0	5998	SCN5A	0.250562	Intronic
chr3	38630001	38635000	control12	controls	88	0	chr3	38588510	38593509	deletion	controls	0	chr3	38548056	38649687	SCN5A	0	5998	SCN5A	0.250562	Intronic
chr3	38630001	38635000	control273	controls	88	0	chr3	38588510	38593509	deletion	controls	0	chr3	38548056	38649687	SCN5A	0	6025	SCN5A	0.250562	Intronic
chr3	38630001	38635000	control12	controls	89	0	chr3	38588510	38593509	deletion	controls	0	chr3	38548056	38649687	SCN5A	0	5998	SCN5A	0.250562	Intronic
chr3	38630001	38635000	control273	controls	89	0	chr3	38588510	38593509	deletion	controls	0	chr3	38548056	38649687	SCN5A	0	6025	SCN5A	0.250562	Intronic
chr3	38630001	38635000	control12	controls	90	0	chr3	38588510	38593509	deletion	controls	0	chr3	38548056	38649687	SCN5A	0	5998	SCN5A	0.250562	Intronic
chr3	38630001	38635000	control273	controls	90	0	chr3	38588510	38593509	deletion	controls	0	chr3	38548056	38649687	SCN5A	0	6025	SCN5A	0.250562	Intronic
chr3	38630001	38635000	control12	controls	91	0	chr3	38588510	38593509	deletion	controls	0	chr3	38548056	38649687	SCN5A	0	5998	SCN5A	0.250562	Intronic
chr3	38630001	38635000	control273	controls	91	0	chr3	38588510	38593509	deletion	controls	0	chr3	38548056	38649687	SCN5A	0	6025	SCN5A	0.250562	Intronic
chr3	38630001	38635000	control12	controls	92	0	chr3	38588510	38593509	deletion	controls	0	chr3	38548056	38649687	SCN5A	0	5998	SCN5A	0.250562	Intronic
chr3	38630001	38635000	control12	controls	93	0	chr3	38588510	38593509	deletion	controls	0	chr3	38548056	38649687	SCN5A	0	5998	SCN5A	0.250562	Intronic
chr3	38630001	38635000	control273	controls	93	0	chr3	38588510	38593509	deletion	controls	0	chr3	38548056	38649687	SCN5A	0	6025	SCN5A	0.250562	Intronic
chr3	38630001	38635000	control12	controls	94	0	chr3	38588510	38593509	deletion	controls	0	chr3	38548056	38649687	SCN5A	0	5998	SCN5A	0.250562	Intronic
chr3	38630001	38635000	control273	controls	95	0	chr3	38588510	38593509	deletion	controls	0	chr3	38548056	38649687	SCN5A	0	6025	SCN5A	0.250562	Intronic
chr3	38630001	38635000	control273	controls	96	0	chr3	38588510	38593509	deletion	controls	0	chr3	38548056	38649687	SCN5A	0	6025	SCN5A	0.250562	Intronic
chr3	38630001	38635000	control12	controls	97	0	chr3	38588510	38593509	deletion	controls	0	chr3	38548056	38649687	SCN5A	0	5998	SCN5A	0.250562	Intronic
chr3	38630001	38635000	control273	controls	97	0	chr3	38588510	38593509	deletion	controls	0	chr3	38548056	38649687	SCN5A	0	6025	SCN5A	0.250562	Intronic
chr3	38630001	38635000	control12	controls	98	0	chr3	38588510	38593509	deletion	controls	0	chr3	38548056	38649687	SCN5A	0	5998	SCN5A	0.250562	Intronic
chr3	38630001	38635000	control273	controls	98	0	chr3	38588510	38593509	deletion	controls	0	chr3	38548056	38649687	SCN5A	0	6025	SCN5A	0.250562	Intronic
chr3	38630001	38635000	control12	controls	99	0	chr3	38588510	38593509	deletion	controls	0	chr3	38548056	38649687	SCN5A	0	5998	SCN5A	0.250562	Intronic
chr3	38630001	38635000	control273	controls	99	0	chr3	38588510	38593509	deletion	controls	0	chr3	38548056	38649687	SCN5A	0	6025	SCN5A	0.250562	Intronic
chr3	38630001	38635000	control12	controls	100	0	chr3	38588510	38593509	deletion	controls	0	chr3	38548056	38649687	SCN5A	0	5998	SCN5A	0.250562	Intronic
chr3	38630001	38635000	CNET0125	patients	1	0	chr3	38588510	38593509	deletion	patients	0	chr3	38548056	38649687	SCN5A	0	6052	SCN5A	0.250562	Intronic
chr1	237715001	237720000	CNET0115	patients	1	0	chr1	237551701	237556700	deletion	patients	0	chr1	237042183	237833988	RYR2	0	683	RYR2	0.19758	Intronic
chr1	237715001	237720000	CNET0126	patients	1	0	chr1	237551701	237556700	duplication	patients	0	chr1	237042183	237833988	RYR2	0	692	RYR2	0.19758	Intronic
chr19	13435001	13440000	control289	controls	1	0	chr19	13324187	13329186	deletion	controls	0	chr19	13206441	13633025	CACNA1A	0	3757	CACNA1A	0.588344	Intronic
chr19	13435001	13440000	control289	controls	3	0	chr19	13324187	13329186	deletion	controls	0	chr19	13206441	13633025	CACNA1A	0	3757	CACNA1A	0.588344	Intronic
chr19	13435001	13440000	control289	controls	4	0	chr19	13324187	13329186	deletion	controls	0	chr19	13206441	13633025	CACNA1A	0	3757	CACNA1A	0.588344	Intronic
chr19	13435001	13440000	control289	controls	5	0	chr19	13324187	13329186	deletion	controls	0	chr19	13206441	13633025	CACNA1A	0	3757	CACNA1A	0.588344	Intronic
chr19	13435001	13440000	control289	controls	7	0	chr19	13324187	13329186	deletion	controls	0	chr19	13206441	13633025	CACNA1A	0	3757	CACNA1A	0.588344	Intronic
chr19	13435001	13440000	control289	controls	9	0	chr19	13324187	13329186	deletion	controls	0	chr19	13206441	13633025	CACNA1A	0	3757	CACNA1A	0.588344	Intronic
chr19	13435001	13440000	control289	controls	10	0	chr19	13324187	13329186	deletion	controls	0	chr19	13206441	13633025	CACNA1A	0	3757	CACNA1A	0.588344	Intronic
chr19	13435001	13440000	control289	controls	12	0	chr19	13324187	13329186	deletion	controls	0	chr19	13206441	13633025	CACNA1A	0	3757	CACNA1A	0.588344	Intronic
chr19	13435001	13440000	control289	controls	14	0	chr19	13324187	13329186	deletion	controls	0	chr19	13206441	13633025	CACNA1A	0	3757	CACNA1A	0.588344	Intronic
chr19	13435001	13440000	control289	controls	15	0	chr19	13324187	13329186	deletion	controls	0	chr19	13206441	13633025	CACNA1A	0	3757	CACNA1A	0.588344	Intronic
chr19	13435001	13440000	control289	controls	16	0	chr19	13324187	13329186	deletion	controls	0	chr19	13206441	13633025	CACNA1A	0	3757	CACNA1A	0.588344	Intronic
chr19	13435001	13440000	control289	controls	17	0	chr19	13324187	13329186	deletion	controls	0	chr19	13206441	13633025	CACNA1A	0	3757	CACNA1A	0.588344	Intronic
chr19	13435001	13440000	control289	controls	19	0	chr19	13324187	13329186	deletion	controls	0	chr19	13206441	13633025	CACNA1A	0	3757	CACNA1A	0.588344	Intronic
chr19	13435001	13440000	control289	controls	21	0	chr19	13324187	13329186	deletion	controls	0	chr19	13206441	13633025	CACNA1A	0	3757	CACNA1A	0.588344	Intronic
chr19	13435001	13440000	control289	controls	22	0	chr19	13324187	13329186	deletion	controls	0	chr19	13206441	13633025	CACNA1A	0	3757	CACNA1A	0.588344	Intronic
chr19	13435001	13440000	control289	controls	23	0	chr19	13324187	13329186	deletion	controls	0	chr19	13206441	13633025	CACNA1A	0	3757	CACNA1A	0.588344	Intronic
chr19	13435001	13440000	control289	controls	25	0	chr19	13324187	13329186	deletion	controls	0	chr19	13206441	13633025	CACNA1A	0	3757	CACNA1A	0.588344	Intronic
chr19	13435001	13440000	control289	controls	26	0	chr19	13324187	13329186	deletion	controls	0	chr19	13206441	13633025	CACNA1A	0	3757	CACNA1A	0.588344	Intronic
chr19	13435001	13440000	control289	controls	27	0	chr19	13324187	13329186	deletion	controls	0	chr19	13206441	13633025	CACNA1A	0	3757	CACNA1A	0.588344	Intronic
chr19	13435001	13440000	control289	controls	28	0	chr19	13324187	13329186	deletion	controls	0	chr19	13206441	13633025	CACNA1A	0	3757	CACNA1A	0.588344	Intronic
chr19	13435001	13440000	control289	controls	30	0	chr19	13324187	13329186	deletion	controls	0	chr19	13206441	13633025	CACNA1A	0	3757	CACNA1A	0.588344	Intronic
chr19	13435001	13440000	control289	controls	31	0	chr19	13324187	13329186	deletion	controls	0	chr19	13206441	13633025	CACNA1A	0	3757	CACNA1A	0.588344	Intronic
chr19	13435001	13440000	control289	controls	34	0	chr19	13324187	13329186	deletion	controls	0	chr19	13206441	13633025	CACNA1A	0	3757	CACNA1A	0.588344	Intronic
chr19	13435001	13440000	control289	controls	37	0	chr19	13324187	13329186	deletion	controls	0	chr19	13206441	13633025	CACNA1A	0	3757	CACNA1A	0.588344	Intronic
chr19	13435001	13440000	control289	controls	38	0	chr19	13324187	13329186	deletion	controls	0	chr19	13206441	13633025	CACNA1A	0	3757	CACNA1A	0.588344	Intronic
chr19	13435001	13440000	control289	controls	39	0	chr19	13324187	13329186	deletion	controls	0	chr19	13206441	13633025	CACNA1A	0	3757	CACNA1A	0.588344	Intronic
chr19	13435001	13440000	control289	controls	41	0	chr19	13324187	13329186	deletion	controls	0	chr19	13206441	13633025	CACNA1A	0	3757	CACNA1A	0.588344	Intronic
chr19	13435001	13440000	control289	controls	43	0	chr19	13324187	13329186	deletion	controls	0	chr19	13206441	13633025	CACNA1A	0	3757	CACNA1A	0.588344	Intronic
chr19	13435001	13440000	control289	controls	44	0	chr19	13324187	13329186	deletion	controls	0	chr19	13206441	13633025	CACNA1A	0	3757	CACNA1A	0.588344	Intronic
chr19	13435001	13440000	control289	controls	46	0	chr19	13324187	13329186	deletion	controls	0	chr19	13206441	13633025	CACNA1A	0	3757	CACNA1A	0.588344	Intronic
chr19	13435001	13440000	control289	controls	49	0	chr19	13324187	13329186	deletion	controls	0	chr19	13206441	13633025	CACNA1A	0	3757	CACNA1A	0.588344	Intronic
chr19	13435001	13440000	control289	controls	51	0	chr19	13324187	13329186	deletion	controls	0	chr19	13206441	13633025	CACNA1A	0	3757	CACNA1A	0.588344	Intronic
chr19	13435001	13440000	control289	controls	52	0	chr19	13324187	13329186	deletion	controls	0	chr19	13206441	13633025	CACNA1A	0	3757	CACNA1A	0.588344	Intronic
chr19	13435001	13440000	control289	controls	53	0	chr19	13324187	13329186	deletion	controls	0	chr19	13206441	13633025	CACNA1A	0	3757	CACNA1A	0.588344	Intronic
chr19	13435001	13440000	control289	controls	54	0	chr19	13324187	13329186	deletion	controls	0	chr19	13206441	13633025	CACNA1A	0	3757	CACNA1A	0.588344	Intronic
chr19	13435001	13440000	control289	controls	55	0	chr19	13324187	13329186	deletion	controls	0	chr19	13206441	13633025	CACNA1A	0	3757	CACNA1A	0.588344	Intronic
chr19	13435001	13440000	control289	controls	57	0	chr19	13324187	13329186	deletion	controls	0	chr19	13206441	13633025	CACNA1A	0	3757	CACNA1A	0.588344	Intronic
chr19	13435001	13440000	control289	controls	59	0	chr19	13324187	13329186	deletion	controls	0	chr19	13206441	13633025	CACNA1A	0	3757	CACNA1A	0.588344	Intronic
chr19	13435001	13440000	control289	controls	60	0	chr19	13324187	13329186	deletion	controls	0	chr19	13206441	13633025	CACNA1A	0	3757	CACNA1A	0.588344	Intronic
chr19	13435001	13440000	control289	controls	65	0	chr19	13324187	13329186	deletion	controls	0	chr19	13206441	13633025	CACNA1A	0	3757	CACNA1A	0.588344	Intronic
chr19	13435001	13440000	control289	controls	66	0	chr19	13324187	13329186	deletion	controls	0	chr19	13206441	13633025	CACNA1A	0	3757	CACNA1A	0.588344	Intronic
chr19	13435001	13440000	control289	controls	67	0	chr19	13324187	13329186	deletion	controls	0	chr19	13206441	13633025	CACNA1A	0	3757	CACNA1A	0.588344	Intronic
chr19	13435001	13440000	control289	controls	69	0	chr19	13324187	13329186	deletion	controls	0	chr19	13206441	13633025	CACNA1A	0	3757	CACNA1A	0.588344	Intronic
chr19	13435001	13440000	control289	controls	71	0	chr19	13324187	13329186	deletion	controls	0	chr19	13206441	13633025	CACNA1A	0	3757	CACNA1A	0.588344	Intronic
chr19	13435001	13440000	control289	controls	74	0	chr19	13324187	13329186	deletion	controls	0	chr19	13206441	13633025	CACNA1A	0	3757	CACNA1A	0.588344	Intronic
chr19	13435001	13440000	control289	controls	75	0	chr19	13324187	13329186	deletion	controls	0	chr19	13206441	13633025	CACNA1A	0	3757	CACNA1A	0.588344	Intronic
chr19	13435001	13440000	control289	controls	77	0	chr19	13324187	13329186	deletion	controls	0	chr19	13206441	13633025	CACNA1A	0	3757	CACNA1A	0.588344	Intronic
chr19	13435001	13440000	control289	controls	79	0	chr19	13324187	13329186	deletion	controls	0	chr19	13206441	13633025	CACNA1A	0	3757	CACNA1A	0.588344	Intronic
chr19	13435001	13440000	control289	controls	80	0	chr19	13324187	13329186	deletion	controls	0	chr19	13206441	13633025	CACNA1A	0	3757	CACNA1A	0.588344	Intronic
chr19	13435001	13440000	control289	controls	83	0	chr19	13324187	13329186	deletion	controls	0	chr19	13206441	13633025	CACNA1A	0	3757	CACNA1A	0.588344	Intronic
chr19	13435001	13440000	control289	controls	86	0	chr19	13324187	13329186	deletion	controls	0	chr19	13206441	13633025	CACNA1A	0	3757	CACNA1A	0.588344	Intronic
chr19	13435001	13440000	control289	controls	87	0	chr19	13324187	13329186	deletion	controls	0	chr19	13206441	13633025	CACNA1A	0	3757	CACNA1A	0.588344	Intronic
chr19	13435001	13440000	control289	controls	88	0	chr19	13324187	13329186	deletion	controls	0	chr19	13206441	13633025	CACNA1A	0	3757	CACNA1A	0.588344	Intronic
chr19	13435001	13440000	control289	controls	89	0	chr19	13324187	13329186	deletion	controls	0	chr19	13206441	13633025	CACNA1A	0	3757	CACNA1A	0.588344	Intronic
chr19	13435001	13440000	control289	controls	93	0	chr19	13324187	13329186	deletion	controls	0	chr19	13206441	13633025	CACNA1A	0	3757	CACNA1A	0.588344	Intronic
chr19	13435001	13440000	control289	controls	94	0	chr19	13324187	13329186	deletion	controls	0	chr19	13206441	13633025	CACNA1A	0	3757	CACNA1A	0.588344	Intronic
chr19	13435001	13440000	control289	controls	96	0	chr19	13324187	13329186	deletion	controls	0	chr19	13206441	13633025	CACNA1A	0	3757	CACNA1A	0.588344	Intronic
chr19	13435001	13440000	control289	controls	97	0	chr19	13324187	13329186	deletion	controls	0	chr19	13206441	13633025	CACNA1A	0	3757	CACNA1A	0.588344	Intronic
chr19	13435001	13440000	control289	controls	98	0	chr19	13324187	13329186	deletion	controls	0	chr19	13206441	13633025	CACNA1A	0	3757	CACNA1A	0.588344	Intronic
chr19	13435001	13440000	control289	controls	100	0	chr19	13324187	13329186	deletion	controls	0	chr19	13206441	13633025	CACNA1A	0	3757	CACNA1A	0.588344	Intronic
chr14	63455001	63460000	control253	controls	1	0	chr14	62988283	62993282	deletion	controls	0	chr14	62699463	63102037	KCNH5	0	1489	KCNH5	0.0773521	Intronic
chr14	63455001	63460000	control253	controls	3	0	chr14	62988283	62993282	deletion	controls	0	chr14	62699463	63102037	KCNH5	0	1489	KCNH5	0.0773521	Intronic
chr14	63455001	63460000	control253	controls	4	0	chr14	62988283	62993282	deletion	controls	0	chr14	62699463	63102037	KCNH5	0	1489	KCNH5	0.0773521	Intronic
chr14	63455001	63460000	control253	controls	8	0	chr14	62988283	62993282	deletion	controls	0	chr14	62699463	63102037	KCNH5	0	1489	KCNH5	0.0773521	Intronic
chr14	63455001	63460000	control253	controls	9	0	chr14	62988283	62993282	deletion	controls	0	chr14	62699463	63102037	KCNH5	0	1489	KCNH5	0.0773521	Intronic
chr14	63455001	63460000	control253	controls	10	0	chr14	62988283	62993282	deletion	controls	0	chr14	62699463	63102037	KCNH5	0	1489	KCNH5	0.0773521	Intronic
chr14	63455001	63460000	control253	controls	12	0	chr14	62988283	62993282	deletion	controls	0	chr14	62699463	63102037	KCNH5	0	1489	KCNH5	0.0773521	Intronic
chr14	63455001	63460000	control253	controls	13	0	chr14	62988283	62993282	deletion	controls	0	chr14	62699463	63102037	KCNH5	0	1489	KCNH5	0.0773521	Intronic
chr14	63455001	63460000	control253	controls	14	0	chr14	62988283	62993282	deletion	controls	0	chr14	62699463	63102037	KCNH5	0	1489	KCNH5	0.0773521	Intronic
chr14	63455001	63460000	control253	controls	15	0	chr14	62988283	62993282	deletion	controls	0	chr14	62699463	63102037	KCNH5	0	1489	KCNH5	0.0773521	Intronic
chr14	63455001	63460000	control253	controls	16	0	chr14	62988283	62993282	deletion	controls	0	chr14	62699463	63102037	KCNH5	0	1489	KCNH5	0.0773521	Intronic
chr14	63455001	63460000	control253	controls	18	0	chr14	62988283	62993282	deletion	controls	0	chr14	62699463	63102037	KCNH5	0	1489	KCNH5	0.0773521	Intronic
chr14	63455001	63460000	control253	controls	20	0	chr14	62988283	62993282	deletion	controls	0	chr14	62699463	63102037	KCNH5	0	1489	KCNH5	0.0773521	Intronic
chr14	63455001	63460000	control253	controls	22	0	chr14	62988283	62993282	deletion	controls	0	chr14	62699463	63102037	KCNH5	0	1489	KCNH5	0.0773521	Intronic
chr14	63455001	63460000	control253	controls	24	0	chr14	62988283	62993282	deletion	controls	0	chr14	62699463	63102037	KCNH5	0	1489	KCNH5	0.0773521	Intronic
chr14	63455001	63460000	control253	controls	25	0	chr14	62988283	62993282	deletion	controls	0	chr14	62699463	63102037	KCNH5	0	1489	KCNH5	0.0773521	Intronic
chr14	63455001	63460000	control253	controls	26	0	chr14	62988283	62993282	deletion	controls	0	chr14	62699463	63102037	KCNH5	0	1489	KCNH5	0.0773521	Intronic
chr14	63455001	63460000	control253	controls	27	0	chr14	62988283	62993282	deletion	controls	0	chr14	62699463	63102037	KCNH5	0	1489	KCNH5	0.0773521	Intronic
chr14	63455001	63460000	control253	controls	29	0	chr14	62988283	62993282	deletion	controls	0	chr14	62699463	63102037	KCNH5	0	1489	KCNH5	0.0773521	Intronic
chr14	63455001	63460000	control253	controls	30	0	chr14	62988283	62993282	deletion	controls	0	chr14	62699463	63102037	KCNH5	0	1489	KCNH5	0.0773521	Intronic
chr14	63455001	63460000	control253	controls	31	0	chr14	62988283	62993282	deletion	controls	0	chr14	62699463	63102037	KCNH5	0	1489	KCNH5	0.0773521	Intronic
chr14	63455001	63460000	control253	controls	33	0	chr14	62988283	62993282	deletion	controls	0	chr14	62699463	63102037	KCNH5	0	1489	KCNH5	0.0773521	Intronic
chr14	63455001	63460000	control253	controls	34	0	chr14	62988283	62993282	deletion	controls	0	chr14	62699463	63102037	KCNH5	0	1489	KCNH5	0.0773521	Intronic
chr14	63455001	63460000	control253	controls	37	0	chr14	62988283	62993282	deletion	controls	0	chr14	62699463	63102037	KCNH5	0	1489	KCNH5	0.0773521	Intronic
chr14	63455001	63460000	control253	controls	38	0	chr14	62988283	62993282	deletion	controls	0	chr14	62699463	63102037	KCNH5	0	1489	KCNH5	0.0773521	Intronic
chr14	63455001	63460000	control253	controls	41	0	chr14	62988283	62993282	deletion	controls	0	chr14	62699463	63102037	KCNH5	0	1489	KCNH5	0.0773521	Intronic
chr14	63455001	63460000	control253	controls	42	0	chr14	62988283	62993282	deletion	controls	0	chr14	62699463	63102037	KCNH5	0	1489	KCNH5	0.0773521	Intronic
chr14	63455001	63460000	control253	controls	44	0	chr14	62988283	62993282	deletion	controls	0	chr14	62699463	63102037	KCNH5	0	1489	KCNH5	0.0773521	Intronic
chr14	63455001	63460000	control253	controls	45	0	chr14	62988283	62993282	deletion	controls	0	chr14	62699463	63102037	KCNH5	0	1489	KCNH5	0.0773521	Intronic
chr14	63455001	63460000	control253	controls	46	0	chr14	62988283	62993282	deletion	controls	0	chr14	62699463	63102037	KCNH5	0	1489	KCNH5	0.0773521	Intronic
chr14	63455001	63460000	control253	controls	47	0	chr14	62988283	62993282	deletion	controls	0	chr14	62699463	63102037	KCNH5	0	1489	KCNH5	0.0773521	Intronic
chr14	63455001	63460000	control253	controls	49	0	chr14	62988283	62993282	deletion	controls	0	chr14	62699463	63102037	KCNH5	0	1489	KCNH5	0.0773521	Intronic
chr14	63455001	63460000	control253	controls	50	0	chr14	62988283	62993282	deletion	controls	0	chr14	62699463	63102037	KCNH5	0	1489	KCNH5	0.0773521	Intronic
chr14	63455001	63460000	control253	controls	51	0	chr14	62988283	62993282	deletion	controls	0	chr14	62699463	63102037	KCNH5	0	1489	KCNH5	0.0773521	Intronic
chr14	63455001	63460000	control253	controls	52	0	chr14	62988283	62993282	deletion	controls	0	chr14	62699463	63102037	KCNH5	0	1489	KCNH5	0.0773521	Intronic
chr14	63455001	63460000	control253	controls	53	0	chr14	62988283	62993282	deletion	controls	0	chr14	62699463	63102037	KCNH5	0	1489	KCNH5	0.0773521	Intronic
chr14	63455001	63460000	control253	controls	54	0	chr14	62988283	62993282	deletion	controls	0	chr14	62699463	63102037	KCNH5	0	1489	KCNH5	0.0773521	Intronic
chr14	63455001	63460000	control253	controls	55	0	chr14	62988283	62993282	deletion	controls	0	chr14	62699463	63102037	KCNH5	0	1489	KCNH5	0.0773521	Intronic
chr14	63455001	63460000	control253	controls	56	0	chr14	62988283	62993282	deletion	controls	0	chr14	62699463	63102037	KCNH5	0	1489	KCNH5	0.0773521	Intronic
chr14	63455001	63460000	control253	controls	57	0	chr14	62988283	62993282	deletion	controls	0	chr14	62699463	63102037	KCNH5	0	1489	KCNH5	0.0773521	Intronic
chr14	63455001	63460000	control253	controls	58	0	chr14	62988283	62993282	deletion	controls	0	chr14	62699463	63102037	KCNH5	0	1489	KCNH5	0.0773521	Intronic
chr14	63455001	63460000	control253	controls	59	0	chr14	62988283	62993282	deletion	controls	0	chr14	62699463	63102037	KCNH5	0	1489	KCNH5	0.0773521	Intronic
chr14	63455001	63460000	control253	controls	60	0	chr14	62988283	62993282	deletion	controls	0	chr14	62699463	63102037	KCNH5	0	1489	KCNH5	0.0773521	Intronic
chr14	63455001	63460000	control253	controls	62	0	chr14	62988283	62993282	deletion	controls	0	chr14	62699463	63102037	KCNH5	0	1489	KCNH5	0.0773521	Intronic
chr14	63455001	63460000	control253	controls	63	0	chr14	62988283	62993282	deletion	controls	0	chr14	62699463	63102037	KCNH5	0	1489	KCNH5	0.0773521	Intronic
chr14	63455001	63460000	control253	controls	67	0	chr14	62988283	62993282	deletion	controls	0	chr14	62699463	63102037	KCNH5	0	1489	KCNH5	0.0773521	Intronic
chr14	63455001	63460000	control253	controls	69	0	chr14	62988283	62993282	deletion	controls	0	chr14	62699463	63102037	KCNH5	0	1489	KCNH5	0.0773521	Intronic
chr14	63455001	63460000	control253	controls	72	0	chr14	62988283	62993282	deletion	controls	0	chr14	62699463	63102037	KCNH5	0	1489	KCNH5	0.0773521	Intronic
chr14	63455001	63460000	control253	controls	73	0	chr14	62988283	62993282	deletion	controls	0	chr14	62699463	63102037	KCNH5	0	1489	KCNH5	0.0773521	Intronic
chr14	63455001	63460000	control253	controls	74	0	chr14	62988283	62993282	deletion	controls	0	chr14	62699463	63102037	KCNH5	0	1489	KCNH5	0.0773521	Intronic
chr14	63455001	63460000	control253	controls	75	0	chr14	62988283	62993282	deletion	controls	0	chr14	62699463	63102037	KCNH5	0	1489	KCNH5	0.0773521	Intronic
chr14	63455001	63460000	control253	controls	76	0	chr14	62988283	62993282	deletion	controls	0	chr14	62699463	63102037	KCNH5	0	1489	KCNH5	0.0773521	Intronic
chr14	63455001	63460000	control253	controls	77	0	chr14	62988283	62993282	deletion	controls	0	chr14	62699463	63102037	KCNH5	0	1489	KCNH5	0.0773521	Intronic
chr14	63455001	63460000	control253	controls	78	0	chr14	62988283	62993282	deletion	controls	0	chr14	62699463	63102037	KCNH5	0	1489	KCNH5	0.0773521	Intronic
chr14	63455001	63460000	control253	controls	79	0	chr14	62988283	62993282	deletion	controls	0	chr14	62699463	63102037	KCNH5	0	1489	KCNH5	0.0773521	Intronic
chr14	63455001	63460000	control253	controls	80	0	chr14	62988283	62993282	deletion	controls	0	chr14	62699463	63102037	KCNH5	0	1489	KCNH5	0.0773521	Intronic
chr14	63455001	63460000	control253	controls	82	0	chr14	62988283	62993282	deletion	controls	0	chr14	62699463	63102037	KCNH5	0	1489	KCNH5	0.0773521	Intronic
chr14	63455001	63460000	control253	controls	84	0	chr14	62988283	62993282	deletion	controls	0	chr14	62699463	63102037	KCNH5	0	1489	KCNH5	0.0773521	Intronic
chr14	63455001	63460000	control253	controls	86	0	chr14	62988283	62993282	deletion	controls	0	chr14	62699463	63102037	KCNH5	0	1489	KCNH5	0.0773521	Intronic
chr14	63455001	63460000	control253	controls	87	0	chr14	62988283	62993282	deletion	controls	0	chr14	62699463	63102037	KCNH5	0	1489	KCNH5	0.0773521	Intronic
chr14	63455001	63460000	control253	controls	89	0	chr14	62988283	62993282	deletion	controls	0	chr14	62699463	63102037	KCNH5	0	1489	KCNH5	0.0773521	Intronic
chr14	63455001	63460000	control253	controls	90	0	chr14	62988283	62993282	deletion	controls	0	chr14	62699463	63102037	KCNH5	0	1489	KCNH5	0.0773521	Intronic
chr14	63455001	63460000	control253	controls	91	0	chr14	62988283	62993282	deletion	controls	0	chr14	62699463	63102037	KCNH5	0	1489	KCNH5	0.0773521	Intronic
chr14	63455001	63460000	control253	controls	92	0	chr14	62988283	62993282	deletion	controls	0	chr14	62699463	63102037	KCNH5	0	1489	KCNH5	0.0773521	Intronic
chr14	63455001	63460000	control253	controls	95	0	chr14	62988283	62993282	deletion	controls	0	chr14	62699463	63102037	KCNH5	0	1489	KCNH5	0.0773521	Intronic
chr14	63455001	63460000	control253	controls	97	0	chr14	62988283	62993282	deletion	controls	0	chr14	62699463	63102037	KCNH5	0	1489	KCNH5	0.0773521	Intronic
chr14	63455001	63460000	control253	controls	99	0	chr14	62988283	62993282	deletion	controls	0	chr14	62699463	63102037	KCNH5	0	1489	KCNH5	0.0773521	Intronic
chr14	63455001	63460000	control253	controls	100	0	chr14	62988283	62993282	deletion	controls	0	chr14	62699463	63102037	KCNH5	0	1489	KCNH5	0.0773521	Intronic
chr15	32435001	32445000	control105	controls	1	0.00840336	chr15	32142800	32152799	duplication	controls	0.00840336	chr15	31923437	32173018	CHRNA7	0	1659	CHRNA7	0.0144367	Intronic
chr15	32435001	32445000	control105	controls	2	0.00840336	chr15	32142800	32152799	duplication	controls	0.00840336	chr15	31923437	32173018	CHRNA7	0	1659	CHRNA7	0.0144367	Intronic
chr15	32435001	32445000	control105	controls	3	0.00840336	chr15	32142800	32152799	duplication	controls	0.00840336	chr15	31923437	32173018	CHRNA7	0	1659	CHRNA7	0.0144367	Intronic
chr15	32435001	32445000	control105	controls	4	0.00840336	chr15	32142800	32152799	duplication	controls	0.00840336	chr15	31923437	32173018	CHRNA7	0	1659	CHRNA7	0.0144367	Intronic
chr15	32435001	32445000	control105	controls	6	0.00840336	chr15	32142800	32152799	duplication	controls	0.00840336	chr15	31923437	32173018	CHRNA7	0	1659	CHRNA7	0.0144367	Intronic
chr15	32435001	32445000	control105	controls	8	0.00840336	chr15	32142800	32152799	duplication	controls	0.00840336	chr15	31923437	32173018	CHRNA7	0	1659	CHRNA7	0.0144367	Intronic
chr15	32435001	32445000	control105	controls	9	0.00840336	chr15	32142800	32152799	duplication	controls	0.00840336	chr15	31923437	32173018	CHRNA7	0	1659	CHRNA7	0.0144367	Intronic
chr15	32435001	32445000	control105	controls	10	0.00840336	chr15	32142800	32152799	duplication	controls	0.00840336	chr15	31923437	32173018	CHRNA7	0	1659	CHRNA7	0.0144367	Intronic
chr15	32435001	32445000	control105	controls	12	0.00840336	chr15	32142800	32152799	duplication	controls	0.00840336	chr15	31923437	32173018	CHRNA7	0	1659	CHRNA7	0.0144367	Intronic
chr15	32435001	32445000	control105	controls	13	0.00840336	chr15	32142800	32152799	duplication	controls	0.00840336	chr15	31923437	32173018	CHRNA7	0	1659	CHRNA7	0.0144367	Intronic
chr15	32435001	32445000	control105	controls	14	0.00840336	chr15	32142800	32152799	duplication	controls	0.00840336	chr15	31923437	32173018	CHRNA7	0	1659	CHRNA7	0.0144367	Intronic
chr15	32435001	32445000	control105	controls	16	0.00840336	chr15	32142800	32152799	duplication	controls	0.00840336	chr15	31923437	32173018	CHRNA7	0	1659	CHRNA7	0.0144367	Intronic
chr15	32435001	32445000	control105	controls	17	0.00840336	chr15	32142800	32152799	duplication	controls	0.00840336	chr15	31923437	32173018	CHRNA7	0	1659	CHRNA7	0.0144367	Intronic
chr15	32435001	32445000	control105	controls	18	0.00840336	chr15	32142800	32152799	duplication	controls	0.00840336	chr15	31923437	32173018	CHRNA7	0	1659	CHRNA7	0.0144367	Intronic
chr15	32435001	32445000	control105	controls	21	0.00840336	chr15	32142800	32152799	duplication	controls	0.00840336	chr15	31923437	32173018	CHRNA7	0	1659	CHRNA7	0.0144367	Intronic
chr15	32435001	32445000	control105	controls	22	0.00840336	chr15	32142800	32152799	duplication	controls	0.00840336	chr15	31923437	32173018	CHRNA7	0	1659	CHRNA7	0.0144367	Intronic
chr15	32435001	32445000	control105	controls	23	0.00840336	chr15	32142800	32152799	duplication	controls	0.00840336	chr15	31923437	32173018	CHRNA7	0	1659	CHRNA7	0.0144367	Intronic
chr15	32435001	32445000	control105	controls	24	0.00840336	chr15	32142800	32152799	duplication	controls	0.00840336	chr15	31923437	32173018	CHRNA7	0	1659	CHRNA7	0.0144367	Intronic
chr15	32435001	32445000	control105	controls	26	0.00840336	chr15	32142800	32152799	duplication	controls	0.00840336	chr15	31923437	32173018	CHRNA7	0	1659	CHRNA7	0.0144367	Intronic
chr15	32435001	32445000	control105	controls	27	0.00840336	chr15	32142800	32152799	duplication	controls	0.00840336	chr15	31923437	32173018	CHRNA7	0	1659	CHRNA7	0.0144367	Intronic
chr15	32435001	32445000	control105	controls	28	0.00840336	chr15	32142800	32152799	duplication	controls	0.00840336	chr15	31923437	32173018	CHRNA7	0	1659	CHRNA7	0.0144367	Intronic
chr15	32435001	32445000	control105	controls	29	0.00840336	chr15	32142800	32152799	duplication	controls	0.00840336	chr15	31923437	32173018	CHRNA7	0	1659	CHRNA7	0.0144367	Intronic
chr15	32435001	32445000	control105	controls	33	0.00840336	chr15	32142800	32152799	duplication	controls	0.00840336	chr15	31923437	32173018	CHRNA7	0	1659	CHRNA7	0.0144367	Intronic
chr15	32435001	32445000	control105	controls	36	0.00840336	chr15	32142800	32152799	duplication	controls	0.00840336	chr15	31923437	32173018	CHRNA7	0	1659	CHRNA7	0.0144367	Intronic
chr15	32435001	32445000	control105	controls	37	0.00840336	chr15	32142800	32152799	duplication	controls	0.00840336	chr15	31923437	32173018	CHRNA7	0	1659	CHRNA7	0.0144367	Intronic
chr15	32435001	32445000	control105	controls	39	0.00840336	chr15	32142800	32152799	duplication	controls	0.00840336	chr15	31923437	32173018	CHRNA7	0	1659	CHRNA7	0.0144367	Intronic
chr15	32435001	32445000	control105	controls	40	0.00840336	chr15	32142800	32152799	duplication	controls	0.00840336	chr15	31923437	32173018	CHRNA7	0	1659	CHRNA7	0.0144367	Intronic
chr15	32435001	32445000	control105	controls	43	0.00840336	chr15	32142800	32152799	duplication	controls	0.00840336	chr15	31923437	32173018	CHRNA7	0	1659	CHRNA7	0.0144367	Intronic
chr15	32435001	32445000	control105	controls	44	0.00840336	chr15	32142800	32152799	duplication	controls	0.00840336	chr15	31923437	32173018	CHRNA7	0	1659	CHRNA7	0.0144367	Intronic
chr15	32435001	32445000	control105	controls	45	0.00840336	chr15	32142800	32152799	duplication	controls	0.00840336	chr15	31923437	32173018	CHRNA7	0	1659	CHRNA7	0.0144367	Intronic
chr15	32435001	32445000	control105	controls	47	0.00840336	chr15	32142800	32152799	duplication	controls	0.00840336	chr15	31923437	32173018	CHRNA7	0	1659	CHRNA7	0.0144367	Intronic
chr15	32435001	32445000	control105	controls	50	0.00840336	chr15	32142800	32152799	duplication	controls	0.00840336	chr15	31923437	32173018	CHRNA7	0	1659	CHRNA7	0.0144367	Intronic
chr15	32435001	32445000	control105	controls	52	0.00840336	chr15	32142800	32152799	duplication	controls	0.00840336	chr15	31923437	32173018	CHRNA7	0	1659	CHRNA7	0.0144367	Intronic
chr15	32435001	32445000	control105	controls	54	0.00840336	chr15	32142800	32152799	duplication	controls	0.00840336	chr15	31923437	32173018	CHRNA7	0	1659	CHRNA7	0.0144367	Intronic
chr15	32435001	32445000	control105	controls	55	0.00840336	chr15	32142800	32152799	duplication	controls	0.00840336	chr15	31923437	32173018	CHRNA7	0	1659	CHRNA7	0.0144367	Intronic
chr15	32435001	32445000	control105	controls	56	0.00840336	chr15	32142800	32152799	duplication	controls	0.00840336	chr15	31923437	32173018	CHRNA7	0	1659	CHRNA7	0.0144367	Intronic
chr15	32435001	32445000	control105	controls	58	0.00840336	chr15	32142800	32152799	duplication	controls	0.00840336	chr15	31923437	32173018	CHRNA7	0	1659	CHRNA7	0.0144367	Intronic
chr15	32435001	32445000	control105	controls	59	0.00840336	chr15	32142800	32152799	duplication	controls	0.00840336	chr15	31923437	32173018	CHRNA7	0	1659	CHRNA7	0.0144367	Intronic
chr15	32435001	32445000	control105	controls	60	0.00840336	chr15	32142800	32152799	duplication	controls	0.00840336	chr15	31923437	32173018	CHRNA7	0	1659	CHRNA7	0.0144367	Intronic
chr15	32435001	32445000	control105	controls	61	0.00840336	chr15	32142800	32152799	duplication	controls	0.00840336	chr15	31923437	32173018	CHRNA7	0	1659	CHRNA7	0.0144367	Intronic
chr15	32435001	32445000	control105	controls	63	0.00840336	chr15	32142800	32152799	duplication	controls	0.00840336	chr15	31923437	32173018	CHRNA7	0	1659	CHRNA7	0.0144367	Intronic
chr15	32435001	32445000	control105	controls	65	0.00840336	chr15	32142800	32152799	duplication	controls	0.00840336	chr15	31923437	32173018	CHRNA7	0	1659	CHRNA7	0.0144367	Intronic
chr15	32435001	32445000	control105	controls	69	0.00840336	chr15	32142800	32152799	duplication	controls	0.00840336	chr15	31923437	32173018	CHRNA7	0	1659	CHRNA7	0.0144367	Intronic
chr15	32435001	32445000	control105	controls	71	0.00840336	chr15	32142800	32152799	duplication	controls	0.00840336	chr15	31923437	32173018	CHRNA7	0	1659	CHRNA7	0.0144367	Intronic
chr15	32435001	32445000	control105	controls	72	0.00840336	chr15	32142800	32152799	duplication	controls	0.00840336	chr15	31923437	32173018	CHRNA7	0	1659	CHRNA7	0.0144367	Intronic
chr15	32435001	32445000	control105	controls	73	0.00840336	chr15	32142800	32152799	duplication	controls	0.00840336	chr15	31923437	32173018	CHRNA7	0	1659	CHRNA7	0.0144367	Intronic
chr15	32435001	32445000	control105	controls	74	0.00840336	chr15	32142800	32152799	duplication	controls	0.00840336	chr15	31923437	32173018	CHRNA7	0	1659	CHRNA7	0.0144367	Intronic
chr15	32435001	32445000	control105	controls	76	0.00840336	chr15	32142800	32152799	duplication	controls	0.00840336	chr15	31923437	32173018	CHRNA7	0	1659	CHRNA7	0.0144367	Intronic
chr15	32435001	32445000	control105	controls	77	0.00840336	chr15	32142800	32152799	duplication	controls	0.00840336	chr15	31923437	32173018	CHRNA7	0	1659	CHRNA7	0.0144367	Intronic
chr15	32435001	32445000	control105	controls	78	0.00840336	chr15	32142800	32152799	duplication	controls	0.00840336	chr15	31923437	32173018	CHRNA7	0	1659	CHRNA7	0.0144367	Intronic
chr15	32435001	32445000	control105	controls	79	0.00840336	chr15	32142800	32152799	duplication	controls	0.00840336	chr15	31923437	32173018	CHRNA7	0	1659	CHRNA7	0.0144367	Intronic
chr15	32435001	32445000	control105	controls	80	0.00840336	chr15	32142800	32152799	duplication	controls	0.00840336	chr15	31923437	32173018	CHRNA7	0	1659	CHRNA7	0.0144367	Intronic
chr15	32435001	32445000	control105	controls	82	0.00840336	chr15	32142800	32152799	duplication	controls	0.00840336	chr15	31923437	32173018	CHRNA7	0	1659	CHRNA7	0.0144367	Intronic
chr15	32435001	32445000	control105	controls	83	0.00840336	chr15	32142800	32152799	duplication	controls	0.00840336	chr15	31923437	32173018	CHRNA7	0	1659	CHRNA7	0.0144367	Intronic
chr15	32435001	32445000	control105	controls	84	0.00840336	chr15	32142800	32152799	duplication	controls	0.00840336	chr15	31923437	32173018	CHRNA7	0	1659	CHRNA7	0.0144367	Intronic
chr15	32435001	32445000	control105	controls	88	0.00840336	chr15	32142800	32152799	duplication	controls	0.00840336	chr15	31923437	32173018	CHRNA7	0	1659	CHRNA7	0.0144367	Intronic
chr15	32435001	32445000	control105	controls	89	0.00840336	chr15	32142800	32152799	duplication	controls	0.00840336	chr15	31923437	32173018	CHRNA7	0	1659	CHRNA7	0.0144367	Intronic
chr15	32435001	32445000	control105	controls	91	0.00840336	chr15	32142800	32152799	duplication	controls	0.00840336	chr15	31923437	32173018	CHRNA7	0	1659	CHRNA7	0.0144367	Intronic
chr15	32435001	32445000	control105	controls	93	0.00840336	chr15	32142800	32152799	duplication	controls	0.00840336	chr15	31923437	32173018	CHRNA7	0	1659	CHRNA7	0.0144367	Intronic
chr15	32435001	32445000	control105	controls	94	0.00840336	chr15	32142800	32152799	duplication	controls	0.00840336	chr15	31923437	32173018	CHRNA7	0	1659	CHRNA7	0.0144367	Intronic
chr15	32435001	32445000	control105	controls	95	0.00840336	chr15	32142800	32152799	duplication	controls	0.00840336	chr15	31923437	32173018	CHRNA7	0	1659	CHRNA7	0.0144367	Intronic
chr15	32435001	32445000	control105	controls	96	0.00840336	chr15	32142800	32152799	duplication	controls	0.00840336	chr15	31923437	32173018	CHRNA7	0	1659	CHRNA7	0.0144367	Intronic
chr15	32435001	32445000	control105	controls	97	0.00840336	chr15	32142800	32152799	duplication	controls	0.00840336	chr15	31923437	32173018	CHRNA7	0	1659	CHRNA7	0.0144367	Intronic
chr15	32435001	32445000	control105	controls	100	0.00840336	chr15	32142800	32152799	duplication	controls	0.00840336	chr15	31923437	32173018	CHRNA7	0	1659	CHRNA7	0.0144367	Intronic
chr2	166215001	166220000	CNET0044	patients	1	0	chr2	165358491	165363490	deletion	patients	0	chr2	165194992	165392310	SCN2A	0	5078	SCN3A	0.813167	Regulatory
chr2	166215001	166220000	CNET0159	patients	1	0	chr2	165358491	165363490	duplication	patients	0	chr2	165194992	165392310	SCN2A	0	5089	SCN3A	0.813167	Regulatory
chr18	53305001	53320000	control149	controls	1	0.00714286	chr18	55637770	55652769	deletion	controls	0.00714286	chr18	55222184	55664787	TCF4	0	3502	TCF4	0.217397	Intronic
chr18	53305001	53320000	control149	controls	2	0.00714286	chr18	55637770	55652769	deletion	controls	0.00714286	chr18	55222184	55664787	TCF4	0	3502	TCF4	0.217397	Intronic
chr18	53305001	53320000	control157	controls	2	0.00714286	chr18	55637770	55652769	deletion	controls	0.00714286	chr18	55222184	55664787	TCF4	0	3508	TCF4	0.217397	Intronic
chr18	53305001	53320000	control157	controls	3	0.00714286	chr18	55637770	55652769	deletion	controls	0.00714286	chr18	55222184	55664787	TCF4	0	3508	TCF4	0.217397	Intronic
chr18	53305001	53320000	control157	controls	4	0.00714286	chr18	55637770	55652769	deletion	controls	0.00714286	chr18	55222184	55664787	TCF4	0	3508	TCF4	0.217397	Intronic
chr18	53305001	53320000	control149	controls	5	0.00714286	chr18	55637770	55652769	deletion	controls	0.00714286	chr18	55222184	55664787	TCF4	0	3502	TCF4	0.217397	Intronic
chr18	53305001	53320000	control157	controls	5	0.00714286	chr18	55637770	55652769	deletion	controls	0.00714286	chr18	55222184	55664787	TCF4	0	3508	TCF4	0.217397	Intronic
chr18	53305001	53320000	control157	controls	6	0.00714286	chr18	55637770	55652769	deletion	controls	0.00714286	chr18	55222184	55664787	TCF4	0	3508	TCF4	0.217397	Intronic
chr18	53305001	53320000	control149	controls	8	0.00714286	chr18	55637770	55652769	deletion	controls	0.00714286	chr18	55222184	55664787	TCF4	0	3502	TCF4	0.217397	Intronic
chr18	53305001	53320000	control157	controls	8	0.00714286	chr18	55637770	55652769	deletion	controls	0.00714286	chr18	55222184	55664787	TCF4	0	3508	TCF4	0.217397	Intronic
chr18	53305001	53320000	control149	controls	9	0.00714286	chr18	55637770	55652769	deletion	controls	0.00714286	chr18	55222184	55664787	TCF4	0	3502	TCF4	0.217397	Intronic
chr18	53305001	53320000	control157	controls	9	0.00714286	chr18	55637770	55652769	deletion	controls	0.00714286	chr18	55222184	55664787	TCF4	0	3508	TCF4	0.217397	Intronic
chr18	53305001	53320000	control149	controls	11	0.00714286	chr18	55637770	55652769	deletion	controls	0.00714286	chr18	55222184	55664787	TCF4	0	3502	TCF4	0.217397	Intronic
chr18	53305001	53320000	control157	controls	11	0.00714286	chr18	55637770	55652769	deletion	controls	0.00714286	chr18	55222184	55664787	TCF4	0	3508	TCF4	0.217397	Intronic
chr18	53305001	53320000	control149	controls	12	0.00714286	chr18	55637770	55652769	deletion	controls	0.00714286	chr18	55222184	55664787	TCF4	0	3502	TCF4	0.217397	Intronic
chr18	53305001	53320000	control157	controls	12	0.00714286	chr18	55637770	55652769	deletion	controls	0.00714286	chr18	55222184	55664787	TCF4	0	3508	TCF4	0.217397	Intronic
chr18	53305001	53320000	control149	controls	13	0.00714286	chr18	55637770	55652769	deletion	controls	0.00714286	chr18	55222184	55664787	TCF4	0	3502	TCF4	0.217397	Intronic
chr18	53305001	53320000	control149	controls	14	0.00714286	chr18	55637770	55652769	deletion	controls	0.00714286	chr18	55222184	55664787	TCF4	0	3502	TCF4	0.217397	Intronic
chr18	53305001	53320000	control157	controls	14	0.00714286	chr18	55637770	55652769	deletion	controls	0.00714286	chr18	55222184	55664787	TCF4	0	3508	TCF4	0.217397	Intronic
chr18	53305001	53320000	control149	controls	15	0.00714286	chr18	55637770	55652769	deletion	controls	0.00714286	chr18	55222184	55664787	TCF4	0	3502	TCF4	0.217397	Intronic
chr18	53305001	53320000	control157	controls	15	0.00714286	chr18	55637770	55652769	deletion	controls	0.00714286	chr18	55222184	55664787	TCF4	0	3508	TCF4	0.217397	Intronic
chr18	53305001	53320000	control149	controls	17	0.00714286	chr18	55637770	55652769	deletion	controls	0.00714286	chr18	55222184	55664787	TCF4	0	3502	TCF4	0.217397	Intronic
chr18	53305001	53320000	control157	controls	17	0.00714286	chr18	55637770	55652769	deletion	controls	0.00714286	chr18	55222184	55664787	TCF4	0	3508	TCF4	0.217397	Intronic
chr18	53305001	53320000	control157	controls	18	0.00714286	chr18	55637770	55652769	deletion	controls	0.00714286	chr18	55222184	55664787	TCF4	0	3508	TCF4	0.217397	Intronic
chr18	53305001	53320000	control149	controls	19	0.00714286	chr18	55637770	55652769	deletion	controls	0.00714286	chr18	55222184	55664787	TCF4	0	3502	TCF4	0.217397	Intronic
chr18	53305001	53320000	control157	controls	19	0.00714286	chr18	55637770	55652769	deletion	controls	0.00714286	chr18	55222184	55664787	TCF4	0	3508	TCF4	0.217397	Intronic
chr18	53305001	53320000	control149	controls	20	0.00714286	chr18	55637770	55652769	deletion	controls	0.00714286	chr18	55222184	55664787	TCF4	0	3502	TCF4	0.217397	Intronic
chr18	53305001	53320000	control157	controls	20	0.00714286	chr18	55637770	55652769	deletion	controls	0.00714286	chr18	55222184	55664787	TCF4	0	3508	TCF4	0.217397	Intronic
chr18	53305001	53320000	control149	controls	21	0.00714286	chr18	55637770	55652769	deletion	controls	0.00714286	chr18	55222184	55664787	TCF4	0	3502	TCF4	0.217397	Intronic
chr18	53305001	53320000	control149	controls	22	0.00714286	chr18	55637770	55652769	deletion	controls	0.00714286	chr18	55222184	55664787	TCF4	0	3502	TCF4	0.217397	Intronic
chr18	53305001	53320000	control157	controls	22	0.00714286	chr18	55637770	55652769	deletion	controls	0.00714286	chr18	55222184	55664787	TCF4	0	3508	TCF4	0.217397	Intronic
chr18	53305001	53320000	control149	controls	23	0.00714286	chr18	55637770	55652769	deletion	controls	0.00714286	chr18	55222184	55664787	TCF4	0	3502	TCF4	0.217397	Intronic
chr18	53305001	53320000	control157	controls	23	0.00714286	chr18	55637770	55652769	deletion	controls	0.00714286	chr18	55222184	55664787	TCF4	0	3508	TCF4	0.217397	Intronic
chr18	53305001	53320000	control157	controls	24	0.00714286	chr18	55637770	55652769	deletion	controls	0.00714286	chr18	55222184	55664787	TCF4	0	3508	TCF4	0.217397	Intronic
chr18	53305001	53320000	control149	controls	25	0.00714286	chr18	55637770	55652769	deletion	controls	0.00714286	chr18	55222184	55664787	TCF4	0	3502	TCF4	0.217397	Intronic
chr18	53305001	53320000	control157	controls	26	0.00714286	chr18	55637770	55652769	deletion	controls	0.00714286	chr18	55222184	55664787	TCF4	0	3508	TCF4	0.217397	Intronic
chr18	53305001	53320000	control149	controls	28	0.00714286	chr18	55637770	55652769	deletion	controls	0.00714286	chr18	55222184	55664787	TCF4	0	3502	TCF4	0.217397	Intronic
chr18	53305001	53320000	control157	controls	29	0.00714286	chr18	55637770	55652769	deletion	controls	0.00714286	chr18	55222184	55664787	TCF4	0	3508	TCF4	0.217397	Intronic
chr18	53305001	53320000	control149	controls	31	0.00714286	chr18	55637770	55652769	deletion	controls	0.00714286	chr18	55222184	55664787	TCF4	0	3502	TCF4	0.217397	Intronic
chr18	53305001	53320000	control149	controls	32	0.00714286	chr18	55637770	55652769	deletion	controls	0.00714286	chr18	55222184	55664787	TCF4	0	3502	TCF4	0.217397	Intronic
chr18	53305001	53320000	control149	controls	33	0.00714286	chr18	55637770	55652769	deletion	controls	0.00714286	chr18	55222184	55664787	TCF4	0	3502	TCF4	0.217397	Intronic
chr18	53305001	53320000	control157	controls	33	0.00714286	chr18	55637770	55652769	deletion	controls	0.00714286	chr18	55222184	55664787	TCF4	0	3508	TCF4	0.217397	Intronic
chr18	53305001	53320000	control149	controls	34	0.00714286	chr18	55637770	55652769	deletion	controls	0.00714286	chr18	55222184	55664787	TCF4	0	3502	TCF4	0.217397	Intronic
chr18	53305001	53320000	control157	controls	34	0.00714286	chr18	55637770	55652769	deletion	controls	0.00714286	chr18	55222184	55664787	TCF4	0	3508	TCF4	0.217397	Intronic
chr18	53305001	53320000	control149	controls	35	0.00714286	chr18	55637770	55652769	deletion	controls	0.00714286	chr18	55222184	55664787	TCF4	0	3502	TCF4	0.217397	Intronic
chr18	53305001	53320000	control149	controls	36	0.00714286	chr18	55637770	55652769	deletion	controls	0.00714286	chr18	55222184	55664787	TCF4	0	3502	TCF4	0.217397	Intronic
chr18	53305001	53320000	control157	controls	36	0.00714286	chr18	55637770	55652769	deletion	controls	0.00714286	chr18	55222184	55664787	TCF4	0	3508	TCF4	0.217397	Intronic
chr18	53305001	53320000	control157	controls	37	0.00714286	chr18	55637770	55652769	deletion	controls	0.00714286	chr18	55222184	55664787	TCF4	0	3508	TCF4	0.217397	Intronic
chr18	53305001	53320000	control157	controls	38	0.00714286	chr18	55637770	55652769	deletion	controls	0.00714286	chr18	55222184	55664787	TCF4	0	3508	TCF4	0.217397	Intronic
chr18	53305001	53320000	control149	controls	39	0.00714286	chr18	55637770	55652769	deletion	controls	0.00714286	chr18	55222184	55664787	TCF4	0	3502	TCF4	0.217397	Intronic
chr18	53305001	53320000	control157	controls	39	0.00714286	chr18	55637770	55652769	deletion	controls	0.00714286	chr18	55222184	55664787	TCF4	0	3508	TCF4	0.217397	Intronic
chr18	53305001	53320000	control149	controls	40	0.00714286	chr18	55637770	55652769	deletion	controls	0.00714286	chr18	55222184	55664787	TCF4	0	3502	TCF4	0.217397	Intronic
chr18	53305001	53320000	control157	controls	40	0.00714286	chr18	55637770	55652769	deletion	controls	0.00714286	chr18	55222184	55664787	TCF4	0	3508	TCF4	0.217397	Intronic
chr18	53305001	53320000	control149	controls	41	0.00714286	chr18	55637770	55652769	deletion	controls	0.00714286	chr18	55222184	55664787	TCF4	0	3502	TCF4	0.217397	Intronic
chr18	53305001	53320000	control157	controls	41	0.00714286	chr18	55637770	55652769	deletion	controls	0.00714286	chr18	55222184	55664787	TCF4	0	3508	TCF4	0.217397	Intronic
chr18	53305001	53320000	control157	controls	42	0.00714286	chr18	55637770	55652769	deletion	controls	0.00714286	chr18	55222184	55664787	TCF4	0	3508	TCF4	0.217397	Intronic
chr18	53305001	53320000	control149	controls	43	0.00714286	chr18	55637770	55652769	deletion	controls	0.00714286	chr18	55222184	55664787	TCF4	0	3502	TCF4	0.217397	Intronic
chr18	53305001	53320000	control157	controls	43	0.00714286	chr18	55637770	55652769	deletion	controls	0.00714286	chr18	55222184	55664787	TCF4	0	3508	TCF4	0.217397	Intronic
chr18	53305001	53320000	control149	controls	44	0.00714286	chr18	55637770	55652769	deletion	controls	0.00714286	chr18	55222184	55664787	TCF4	0	3502	TCF4	0.217397	Intronic
chr18	53305001	53320000	control157	controls	44	0.00714286	chr18	55637770	55652769	deletion	controls	0.00714286	chr18	55222184	55664787	TCF4	0	3508	TCF4	0.217397	Intronic
chr18	53305001	53320000	control149	controls	45	0.00714286	chr18	55637770	55652769	deletion	controls	0.00714286	chr18	55222184	55664787	TCF4	0	3502	TCF4	0.217397	Intronic
chr18	53305001	53320000	control157	controls	46	0.00714286	chr18	55637770	55652769	deletion	controls	0.00714286	chr18	55222184	55664787	TCF4	0	3508	TCF4	0.217397	Intronic
chr18	53305001	53320000	control149	controls	47	0.00714286	chr18	55637770	55652769	deletion	controls	0.00714286	chr18	55222184	55664787	TCF4	0	3502	TCF4	0.217397	Intronic
chr18	53305001	53320000	control149	controls	48	0.00714286	chr18	55637770	55652769	deletion	controls	0.00714286	chr18	55222184	55664787	TCF4	0	3502	TCF4	0.217397	Intronic
chr18	53305001	53320000	control157	controls	48	0.00714286	chr18	55637770	55652769	deletion	controls	0.00714286	chr18	55222184	55664787	TCF4	0	3508	TCF4	0.217397	Intronic
chr18	53305001	53320000	control157	controls	49	0.00714286	chr18	55637770	55652769	deletion	controls	0.00714286	chr18	55222184	55664787	TCF4	0	3508	TCF4	0.217397	Intronic
chr18	53305001	53320000	control149	controls	50	0.00714286	chr18	55637770	55652769	deletion	controls	0.00714286	chr18	55222184	55664787	TCF4	0	3502	TCF4	0.217397	Intronic
chr18	53305001	53320000	control157	controls	50	0.00714286	chr18	55637770	55652769	deletion	controls	0.00714286	chr18	55222184	55664787	TCF4	0	3508	TCF4	0.217397	Intronic
chr18	53305001	53320000	control149	controls	51	0.00714286	chr18	55637770	55652769	deletion	controls	0.00714286	chr18	55222184	55664787	TCF4	0	3502	TCF4	0.217397	Intronic
chr18	53305001	53320000	control157	controls	51	0.00714286	chr18	55637770	55652769	deletion	controls	0.00714286	chr18	55222184	55664787	TCF4	0	3508	TCF4	0.217397	Intronic
chr18	53305001	53320000	control157	controls	52	0.00714286	chr18	55637770	55652769	deletion	controls	0.00714286	chr18	55222184	55664787	TCF4	0	3508	TCF4	0.217397	Intronic
chr18	53305001	53320000	control149	controls	53	0.00714286	chr18	55637770	55652769	deletion	controls	0.00714286	chr18	55222184	55664787	TCF4	0	3502	TCF4	0.217397	Intronic
chr18	53305001	53320000	control157	controls	53	0.00714286	chr18	55637770	55652769	deletion	controls	0.00714286	chr18	55222184	55664787	TCF4	0	3508	TCF4	0.217397	Intronic
chr18	53305001	53320000	control149	controls	55	0.00714286	chr18	55637770	55652769	deletion	controls	0.00714286	chr18	55222184	55664787	TCF4	0	3502	TCF4	0.217397	Intronic
chr18	53305001	53320000	control157	controls	55	0.00714286	chr18	55637770	55652769	deletion	controls	0.00714286	chr18	55222184	55664787	TCF4	0	3508	TCF4	0.217397	Intronic
chr18	53305001	53320000	control149	controls	56	0.00714286	chr18	55637770	55652769	deletion	controls	0.00714286	chr18	55222184	55664787	TCF4	0	3502	TCF4	0.217397	Intronic
chr18	53305001	53320000	control157	controls	56	0.00714286	chr18	55637770	55652769	deletion	controls	0.00714286	chr18	55222184	55664787	TCF4	0	3508	TCF4	0.217397	Intronic
chr18	53305001	53320000	control149	controls	57	0.00714286	chr18	55637770	55652769	deletion	controls	0.00714286	chr18	55222184	55664787	TCF4	0	3502	TCF4	0.217397	Intronic
chr18	53305001	53320000	control149	controls	58	0.00714286	chr18	55637770	55652769	deletion	controls	0.00714286	chr18	55222184	55664787	TCF4	0	3502	TCF4	0.217397	Intronic
chr18	53305001	53320000	control149	controls	59	0.00714286	chr18	55637770	55652769	deletion	controls	0.00714286	chr18	55222184	55664787	TCF4	0	3502	TCF4	0.217397	Intronic
chr18	53305001	53320000	control157	controls	59	0.00714286	chr18	55637770	55652769	deletion	controls	0.00714286	chr18	55222184	55664787	TCF4	0	3508	TCF4	0.217397	Intronic
chr18	53305001	53320000	control157	controls	60	0.00714286	chr18	55637770	55652769	deletion	controls	0.00714286	chr18	55222184	55664787	TCF4	0	3508	TCF4	0.217397	Intronic
chr18	53305001	53320000	control157	controls	61	0.00714286	chr18	55637770	55652769	deletion	controls	0.00714286	chr18	55222184	55664787	TCF4	0	3508	TCF4	0.217397	Intronic
chr18	53305001	53320000	control157	controls	62	0.00714286	chr18	55637770	55652769	deletion	controls	0.00714286	chr18	55222184	55664787	TCF4	0	3508	TCF4	0.217397	Intronic
chr18	53305001	53320000	control157	controls	63	0.00714286	chr18	55637770	55652769	deletion	controls	0.00714286	chr18	55222184	55664787	TCF4	0	3508	TCF4	0.217397	Intronic
chr18	53305001	53320000	control157	controls	64	0.00714286	chr18	55637770	55652769	deletion	controls	0.00714286	chr18	55222184	55664787	TCF4	0	3508	TCF4	0.217397	Intronic
chr18	53305001	53320000	control157	controls	66	0.00714286	chr18	55637770	55652769	deletion	controls	0.00714286	chr18	55222184	55664787	TCF4	0	3508	TCF4	0.217397	Intronic
chr18	53305001	53320000	control149	controls	68	0.00714286	chr18	55637770	55652769	deletion	controls	0.00714286	chr18	55222184	55664787	TCF4	0	3502	TCF4	0.217397	Intronic
chr18	53305001	53320000	control157	controls	68	0.00714286	chr18	55637770	55652769	deletion	controls	0.00714286	chr18	55222184	55664787	TCF4	0	3508	TCF4	0.217397	Intronic
chr18	53305001	53320000	control149	controls	69	0.00714286	chr18	55637770	55652769	deletion	controls	0.00714286	chr18	55222184	55664787	TCF4	0	3502	TCF4	0.217397	Intronic
chr18	53305001	53320000	control149	controls	70	0.00714286	chr18	55637770	55652769	deletion	controls	0.00714286	chr18	55222184	55664787	TCF4	0	3502	TCF4	0.217397	Intronic
chr18	53305001	53320000	control157	controls	70	0.00714286	chr18	55637770	55652769	deletion	controls	0.00714286	chr18	55222184	55664787	TCF4	0	3508	TCF4	0.217397	Intronic
chr18	53305001	53320000	control149	controls	71	0.00714286	chr18	55637770	55652769	deletion	controls	0.00714286	chr18	55222184	55664787	TCF4	0	3502	TCF4	0.217397	Intronic
chr18	53305001	53320000	control157	controls	71	0.00714286	chr18	55637770	55652769	deletion	controls	0.00714286	chr18	55222184	55664787	TCF4	0	3508	TCF4	0.217397	Intronic
chr18	53305001	53320000	control157	controls	72	0.00714286	chr18	55637770	55652769	deletion	controls	0.00714286	chr18	55222184	55664787	TCF4	0	3508	TCF4	0.217397	Intronic
chr18	53305001	53320000	control157	controls	73	0.00714286	chr18	55637770	55652769	deletion	controls	0.00714286	chr18	55222184	55664787	TCF4	0	3508	TCF4	0.217397	Intronic
chr18	53305001	53320000	control149	controls	74	0.00714286	chr18	55637770	55652769	deletion	controls	0.00714286	chr18	55222184	55664787	TCF4	0	3502	TCF4	0.217397	Intronic
chr18	53305001	53320000	control157	controls	75	0.00714286	chr18	55637770	55652769	deletion	controls	0.00714286	chr18	55222184	55664787	TCF4	0	3508	TCF4	0.217397	Intronic
chr18	53305001	53320000	control149	controls	76	0.00714286	chr18	55637770	55652769	deletion	controls	0.00714286	chr18	55222184	55664787	TCF4	0	3502	TCF4	0.217397	Intronic
chr18	53305001	53320000	control157	controls	76	0.00714286	chr18	55637770	55652769	deletion	controls	0.00714286	chr18	55222184	55664787	TCF4	0	3508	TCF4	0.217397	Intronic
chr18	53305001	53320000	control157	controls	77	0.00714286	chr18	55637770	55652769	deletion	controls	0.00714286	chr18	55222184	55664787	TCF4	0	3508	TCF4	0.217397	Intronic
chr18	53305001	53320000	control149	controls	78	0.00714286	chr18	55637770	55652769	deletion	controls	0.00714286	chr18	55222184	55664787	TCF4	0	3502	TCF4	0.217397	Intronic
chr18	53305001	53320000	control157	controls	78	0.00714286	chr18	55637770	55652769	deletion	controls	0.00714286	chr18	55222184	55664787	TCF4	0	3508	TCF4	0.217397	Intronic
chr18	53305001	53320000	control149	controls	80	0.00714286	chr18	55637770	55652769	deletion	controls	0.00714286	chr18	55222184	55664787	TCF4	0	3502	TCF4	0.217397	Intronic
chr18	53305001	53320000	control149	controls	81	0.00714286	chr18	55637770	55652769	deletion	controls	0.00714286	chr18	55222184	55664787	TCF4	0	3502	TCF4	0.217397	Intronic
chr18	53305001	53320000	control157	controls	81	0.00714286	chr18	55637770	55652769	deletion	controls	0.00714286	chr18	55222184	55664787	TCF4	0	3508	TCF4	0.217397	Intronic
chr18	53305001	53320000	control149	controls	82	0.00714286	chr18	55637770	55652769	deletion	controls	0.00714286	chr18	55222184	55664787	TCF4	0	3502	TCF4	0.217397	Intronic
chr18	53305001	53320000	control149	controls	83	0.00714286	chr18	55637770	55652769	deletion	controls	0.00714286	chr18	55222184	55664787	TCF4	0	3502	TCF4	0.217397	Intronic
chr18	53305001	53320000	control157	controls	83	0.00714286	chr18	55637770	55652769	deletion	controls	0.00714286	chr18	55222184	55664787	TCF4	0	3508	TCF4	0.217397	Intronic
chr18	53305001	53320000	control149	controls	84	0.00714286	chr18	55637770	55652769	deletion	controls	0.00714286	chr18	55222184	55664787	TCF4	0	3502	TCF4	0.217397	Intronic
chr18	53305001	53320000	control157	controls	84	0.00714286	chr18	55637770	55652769	deletion	controls	0.00714286	chr18	55222184	55664787	TCF4	0	3508	TCF4	0.217397	Intronic
chr18	53305001	53320000	control149	controls	85	0.00714286	chr18	55637770	55652769	deletion	controls	0.00714286	chr18	55222184	55664787	TCF4	0	3502	TCF4	0.217397	Intronic
chr18	53305001	53320000	control149	controls	86	0.00714286	chr18	55637770	55652769	deletion	controls	0.00714286	chr18	55222184	55664787	TCF4	0	3502	TCF4	0.217397	Intronic
chr18	53305001	53320000	control149	controls	87	0.00714286	chr18	55637770	55652769	deletion	controls	0.00714286	chr18	55222184	55664787	TCF4	0	3502	TCF4	0.217397	Intronic
chr18	53305001	53320000	control157	controls	87	0.00714286	chr18	55637770	55652769	deletion	controls	0.00714286	chr18	55222184	55664787	TCF4	0	3508	TCF4	0.217397	Intronic
chr18	53305001	53320000	control149	controls	88	0.00714286	chr18	55637770	55652769	deletion	controls	0.00714286	chr18	55222184	55664787	TCF4	0	3502	TCF4	0.217397	Intronic
chr18	53305001	53320000	control157	controls	88	0.00714286	chr18	55637770	55652769	deletion	controls	0.00714286	chr18	55222184	55664787	TCF4	0	3508	TCF4	0.217397	Intronic
chr18	53305001	53320000	control157	controls	89	0.00714286	chr18	55637770	55652769	deletion	controls	0.00714286	chr18	55222184	55664787	TCF4	0	3508	TCF4	0.217397	Intronic
chr18	53305001	53320000	control157	controls	90	0.00714286	chr18	55637770	55652769	deletion	controls	0.00714286	chr18	55222184	55664787	TCF4	0	3508	TCF4	0.217397	Intronic
chr18	53305001	53320000	control149	controls	91	0.00714286	chr18	55637770	55652769	deletion	controls	0.00714286	chr18	55222184	55664787	TCF4	0	3502	TCF4	0.217397	Intronic
chr18	53305001	53320000	control157	controls	91	0.00714286	chr18	55637770	55652769	deletion	controls	0.00714286	chr18	55222184	55664787	TCF4	0	3508	TCF4	0.217397	Intronic
chr18	53305001	53320000	control149	controls	92	0.00714286	chr18	55637770	55652769	deletion	controls	0.00714286	chr18	55222184	55664787	TCF4	0	3502	TCF4	0.217397	Intronic
chr18	53305001	53320000	control157	controls	92	0.00714286	chr18	55637770	55652769	deletion	controls	0.00714286	chr18	55222184	55664787	TCF4	0	3508	TCF4	0.217397	Intronic
chr18	53305001	53320000	control149	controls	93	0.00714286	chr18	55637770	55652769	deletion	controls	0.00714286	chr18	55222184	55664787	TCF4	0	3502	TCF4	0.217397	Intronic
chr18	53305001	53320000	control157	controls	93	0.00714286	chr18	55637770	55652769	deletion	controls	0.00714286	chr18	55222184	55664787	TCF4	0	3508	TCF4	0.217397	Intronic
chr18	53305001	53320000	control149	controls	94	0.00714286	chr18	55637770	55652769	deletion	controls	0.00714286	chr18	55222184	55664787	TCF4	0	3502	TCF4	0.217397	Intronic
chr18	53305001	53320000	control157	controls	94	0.00714286	chr18	55637770	55652769	deletion	controls	0.00714286	chr18	55222184	55664787	TCF4	0	3508	TCF4	0.217397	Intronic
chr18	53305001	53320000	control149	controls	95	0.00714286	chr18	55637770	55652769	deletion	controls	0.00714286	chr18	55222184	55664787	TCF4	0	3502	TCF4	0.217397	Intronic
chr18	53305001	53320000	control157	controls	95	0.00714286	chr18	55637770	55652769	deletion	controls	0.00714286	chr18	55222184	55664787	TCF4	0	3508	TCF4	0.217397	Intronic
chr18	53305001	53320000	control149	controls	96	0.00714286	chr18	55637770	55652769	deletion	controls	0.00714286	chr18	55222184	55664787	TCF4	0	3502	TCF4	0.217397	Intronic
chr18	53305001	53320000	control157	controls	96	0.00714286	chr18	55637770	55652769	deletion	controls	0.00714286	chr18	55222184	55664787	TCF4	0	3508	TCF4	0.217397	Intronic
chr18	53305001	53320000	control149	controls	97	0.00714286	chr18	55637770	55652769	deletion	controls	0.00714286	chr18	55222184	55664787	TCF4	0	3502	TCF4	0.217397	Intronic
chr18	53305001	53320000	control157	controls	97	0.00714286	chr18	55637770	55652769	deletion	controls	0.00714286	chr18	55222184	55664787	TCF4	0	3508	TCF4	0.217397	Intronic
chr18	53305001	53320000	control149	controls	99	0.00714286	chr18	55637770	55652769	deletion	controls	0.00714286	chr18	55222184	55664787	TCF4	0	3502	TCF4	0.217397	Intronic
chr18	53305001	53320000	control157	controls	99	0.00714286	chr18	55637770	55652769	deletion	controls	0.00714286	chr18	55222184	55664787	TCF4	0	3508	TCF4	0.217397	Intronic
chr18	53305001	53320000	control149	controls	100	0.00714286	chr18	55637770	55652769	deletion	controls	0.00714286	chr18	55222184	55664787	TCF4	0	3502	TCF4	0.217397	Intronic
chr12	42880001	42885000	CNET0053	patients	1	0	chr12	42486199	42491198	deletion	patients	0	chr12	42456756	42590355	PRICKLE1	0	1342	PRICKLE1	0.440359	Intronic
chr12	14125001	14130000	control234	controls	2	0	chr12	13972067	13977066	duplication	controls	0	chr12	13437941	13982002	GRIN2B	0	1292	GRIN2B	0.296568	Intronic
chr12	14125001	14130000	control234	controls	3	0	chr12	13972067	13977066	duplication	controls	0	chr12	13437941	13982002	GRIN2B	0	1292	GRIN2B	0.296568	Intronic
chr12	14125001	14130000	control234	controls	4	0	chr12	13972067	13977066	duplication	controls	0	chr12	13437941	13982002	GRIN2B	0	1292	GRIN2B	0.296568	Intronic
chr12	14125001	14130000	control234	controls	5	0	chr12	13972067	13977066	duplication	controls	0	chr12	13437941	13982002	GRIN2B	0	1292	GRIN2B	0.296568	Intronic
chr12	14125001	14130000	control234	controls	6	0	chr12	13972067	13977066	duplication	controls	0	chr12	13437941	13982002	GRIN2B	0	1292	GRIN2B	0.296568	Intronic
chr12	14125001	14130000	control234	controls	7	0	chr12	13972067	13977066	duplication	controls	0	chr12	13437941	13982002	GRIN2B	0	1292	GRIN2B	0.296568	Intronic
chr12	14125001	14130000	control234	controls	9	0	chr12	13972067	13977066	duplication	controls	0	chr12	13437941	13982002	GRIN2B	0	1292	GRIN2B	0.296568	Intronic
chr12	14125001	14130000	control234	controls	13	0	chr12	13972067	13977066	duplication	controls	0	chr12	13437941	13982002	GRIN2B	0	1292	GRIN2B	0.296568	Intronic
chr12	14125001	14130000	control234	controls	15	0	chr12	13972067	13977066	duplication	controls	0	chr12	13437941	13982002	GRIN2B	0	1292	GRIN2B	0.296568	Intronic
chr12	14125001	14130000	control234	controls	16	0	chr12	13972067	13977066	duplication	controls	0	chr12	13437941	13982002	GRIN2B	0	1292	GRIN2B	0.296568	Intronic
chr12	14125001	14130000	control234	controls	18	0	chr12	13972067	13977066	duplication	controls	0	chr12	13437941	13982002	GRIN2B	0	1292	GRIN2B	0.296568	Intronic
chr12	14125001	14130000	control234	controls	19	0	chr12	13972067	13977066	duplication	controls	0	chr12	13437941	13982002	GRIN2B	0	1292	GRIN2B	0.296568	Intronic
chr12	14125001	14130000	control234	controls	21	0	chr12	13972067	13977066	duplication	controls	0	chr12	13437941	13982002	GRIN2B	0	1292	GRIN2B	0.296568	Intronic
chr12	14125001	14130000	control234	controls	22	0	chr12	13972067	13977066	duplication	controls	0	chr12	13437941	13982002	GRIN2B	0	1292	GRIN2B	0.296568	Intronic
chr12	14125001	14130000	control234	controls	23	0	chr12	13972067	13977066	duplication	controls	0	chr12	13437941	13982002	GRIN2B	0	1292	GRIN2B	0.296568	Intronic
chr12	14125001	14130000	control234	controls	26	0	chr12	13972067	13977066	duplication	controls	0	chr12	13437941	13982002	GRIN2B	0	1292	GRIN2B	0.296568	Intronic
chr12	14125001	14130000	control234	controls	28	0	chr12	13972067	13977066	duplication	controls	0	chr12	13437941	13982002	GRIN2B	0	1292	GRIN2B	0.296568	Intronic
chr12	14125001	14130000	control234	controls	31	0	chr12	13972067	13977066	duplication	controls	0	chr12	13437941	13982002	GRIN2B	0	1292	GRIN2B	0.296568	Intronic
chr12	14125001	14130000	control234	controls	32	0	chr12	13972067	13977066	duplication	controls	0	chr12	13437941	13982002	GRIN2B	0	1292	GRIN2B	0.296568	Intronic
chr12	14125001	14130000	control234	controls	33	0	chr12	13972067	13977066	duplication	controls	0	chr12	13437941	13982002	GRIN2B	0	1292	GRIN2B	0.296568	Intronic
chr12	14125001	14130000	control234	controls	34	0	chr12	13972067	13977066	duplication	controls	0	chr12	13437941	13982002	GRIN2B	0	1292	GRIN2B	0.296568	Intronic
chr12	14125001	14130000	control234	controls	35	0	chr12	13972067	13977066	duplication	controls	0	chr12	13437941	13982002	GRIN2B	0	1292	GRIN2B	0.296568	Intronic
chr12	14125001	14130000	control234	controls	36	0	chr12	13972067	13977066	duplication	controls	0	chr12	13437941	13982002	GRIN2B	0	1292	GRIN2B	0.296568	Intronic
chr12	14125001	14130000	control234	controls	38	0	chr12	13972067	13977066	duplication	controls	0	chr12	13437941	13982002	GRIN2B	0	1292	GRIN2B	0.296568	Intronic
chr12	14125001	14130000	control234	controls	39	0	chr12	13972067	13977066	duplication	controls	0	chr12	13437941	13982002	GRIN2B	0	1292	GRIN2B	0.296568	Intronic
chr12	14125001	14130000	control234	controls	40	0	chr12	13972067	13977066	duplication	controls	0	chr12	13437941	13982002	GRIN2B	0	1292	GRIN2B	0.296568	Intronic
chr12	14125001	14130000	control234	controls	41	0	chr12	13972067	13977066	duplication	controls	0	chr12	13437941	13982002	GRIN2B	0	1292	GRIN2B	0.296568	Intronic
chr12	14125001	14130000	control234	controls	42	0	chr12	13972067	13977066	duplication	controls	0	chr12	13437941	13982002	GRIN2B	0	1292	GRIN2B	0.296568	Intronic
chr12	14125001	14130000	control234	controls	44	0	chr12	13972067	13977066	duplication	controls	0	chr12	13437941	13982002	GRIN2B	0	1292	GRIN2B	0.296568	Intronic
chr12	14125001	14130000	control234	controls	45	0	chr12	13972067	13977066	duplication	controls	0	chr12	13437941	13982002	GRIN2B	0	1292	GRIN2B	0.296568	Intronic
chr12	14125001	14130000	control234	controls	46	0	chr12	13972067	13977066	duplication	controls	0	chr12	13437941	13982002	GRIN2B	0	1292	GRIN2B	0.296568	Intronic
chr12	14125001	14130000	control234	controls	47	0	chr12	13972067	13977066	duplication	controls	0	chr12	13437941	13982002	GRIN2B	0	1292	GRIN2B	0.296568	Intronic
chr12	14125001	14130000	control234	controls	48	0	chr12	13972067	13977066	duplication	controls	0	chr12	13437941	13982002	GRIN2B	0	1292	GRIN2B	0.296568	Intronic
chr12	14125001	14130000	control234	controls	49	0	chr12	13972067	13977066	duplication	controls	0	chr12	13437941	13982002	GRIN2B	0	1292	GRIN2B	0.296568	Intronic
chr12	14125001	14130000	control234	controls	51	0	chr12	13972067	13977066	duplication	controls	0	chr12	13437941	13982002	GRIN2B	0	1292	GRIN2B	0.296568	Intronic
chr12	14125001	14130000	control234	controls	52	0	chr12	13972067	13977066	duplication	controls	0	chr12	13437941	13982002	GRIN2B	0	1292	GRIN2B	0.296568	Intronic
chr12	14125001	14130000	control234	controls	53	0	chr12	13972067	13977066	duplication	controls	0	chr12	13437941	13982002	GRIN2B	0	1292	GRIN2B	0.296568	Intronic
chr12	14125001	14130000	control234	controls	55	0	chr12	13972067	13977066	duplication	controls	0	chr12	13437941	13982002	GRIN2B	0	1292	GRIN2B	0.296568	Intronic
chr12	14125001	14130000	control234	controls	56	0	chr12	13972067	13977066	duplication	controls	0	chr12	13437941	13982002	GRIN2B	0	1292	GRIN2B	0.296568	Intronic
chr12	14125001	14130000	control234	controls	57	0	chr12	13972067	13977066	duplication	controls	0	chr12	13437941	13982002	GRIN2B	0	1292	GRIN2B	0.296568	Intronic
chr12	14125001	14130000	control234	controls	58	0	chr12	13972067	13977066	duplication	controls	0	chr12	13437941	13982002	GRIN2B	0	1292	GRIN2B	0.296568	Intronic
chr12	14125001	14130000	control234	controls	59	0	chr12	13972067	13977066	duplication	controls	0	chr12	13437941	13982002	GRIN2B	0	1292	GRIN2B	0.296568	Intronic
chr12	14125001	14130000	control234	controls	61	0	chr12	13972067	13977066	duplication	controls	0	chr12	13437941	13982002	GRIN2B	0	1292	GRIN2B	0.296568	Intronic
chr12	14125001	14130000	control234	controls	64	0	chr12	13972067	13977066	duplication	controls	0	chr12	13437941	13982002	GRIN2B	0	1292	GRIN2B	0.296568	Intronic
chr12	14125001	14130000	control234	controls	68	0	chr12	13972067	13977066	duplication	controls	0	chr12	13437941	13982002	GRIN2B	0	1292	GRIN2B	0.296568	Intronic
chr12	14125001	14130000	control234	controls	69	0	chr12	13972067	13977066	duplication	controls	0	chr12	13437941	13982002	GRIN2B	0	1292	GRIN2B	0.296568	Intronic
chr12	14125001	14130000	control234	controls	72	0	chr12	13972067	13977066	duplication	controls	0	chr12	13437941	13982002	GRIN2B	0	1292	GRIN2B	0.296568	Intronic
chr12	14125001	14130000	control234	controls	73	0	chr12	13972067	13977066	duplication	controls	0	chr12	13437941	13982002	GRIN2B	0	1292	GRIN2B	0.296568	Intronic
chr12	14125001	14130000	control234	controls	74	0	chr12	13972067	13977066	duplication	controls	0	chr12	13437941	13982002	GRIN2B	0	1292	GRIN2B	0.296568	Intronic
chr12	14125001	14130000	control234	controls	75	0	chr12	13972067	13977066	duplication	controls	0	chr12	13437941	13982002	GRIN2B	0	1292	GRIN2B	0.296568	Intronic
chr12	14125001	14130000	control234	controls	76	0	chr12	13972067	13977066	duplication	controls	0	chr12	13437941	13982002	GRIN2B	0	1292	GRIN2B	0.296568	Intronic
chr12	14125001	14130000	control234	controls	78	0	chr12	13972067	13977066	duplication	controls	0	chr12	13437941	13982002	GRIN2B	0	1292	GRIN2B	0.296568	Intronic
chr12	14125001	14130000	control234	controls	79	0	chr12	13972067	13977066	duplication	controls	0	chr12	13437941	13982002	GRIN2B	0	1292	GRIN2B	0.296568	Intronic
chr12	14125001	14130000	control234	controls	81	0	chr12	13972067	13977066	duplication	controls	0	chr12	13437941	13982002	GRIN2B	0	1292	GRIN2B	0.296568	Intronic
chr12	14125001	14130000	control234	controls	82	0	chr12	13972067	13977066	duplication	controls	0	chr12	13437941	13982002	GRIN2B	0	1292	GRIN2B	0.296568	Intronic
chr12	14125001	14130000	control234	controls	84	0	chr12	13972067	13977066	duplication	controls	0	chr12	13437941	13982002	GRIN2B	0	1292	GRIN2B	0.296568	Intronic
chr12	14125001	14130000	control234	controls	86	0	chr12	13972067	13977066	duplication	controls	0	chr12	13437941	13982002	GRIN2B	0	1292	GRIN2B	0.296568	Intronic
chr12	14125001	14130000	control234	controls	90	0	chr12	13972067	13977066	duplication	controls	0	chr12	13437941	13982002	GRIN2B	0	1292	GRIN2B	0.296568	Intronic
chr12	14125001	14130000	control234	controls	92	0	chr12	13972067	13977066	duplication	controls	0	chr12	13437941	13982002	GRIN2B	0	1292	GRIN2B	0.296568	Intronic
chr12	14125001	14130000	control234	controls	94	0	chr12	13972067	13977066	duplication	controls	0	chr12	13437941	13982002	GRIN2B	0	1292	GRIN2B	0.296568	Intronic
chr12	14125001	14130000	control234	controls	95	0	chr12	13972067	13977066	duplication	controls	0	chr12	13437941	13982002	GRIN2B	0	1292	GRIN2B	0.296568	Intronic
chr12	14125001	14130000	control234	controls	96	0	chr12	13972067	13977066	duplication	controls	0	chr12	13437941	13982002	GRIN2B	0	1292	GRIN2B	0.296568	Intronic
chr12	14125001	14130000	control234	controls	98	0	chr12	13972067	13977066	duplication	controls	0	chr12	13437941	13982002	GRIN2B	0	1292	GRIN2B	0.296568	Intronic
chr12	14125001	14130000	control234	controls	100	0	chr12	13972067	13977066	duplication	controls	0	chr12	13437941	13982002	GRIN2B	0	1292	GRIN2B	0.296568	Intronic
chr16	6370001	6375000	CNET0138	patients	1	0.002859	chr16	6320000	6324999	deletion	patients	0.002859	chr16	5239801	7713340	RBFOX1	0	2581	RBFOX1	0.659215	Intronic
chr7	146810001	146815000	control2	controls	1	0.00714286	chr7	147112909	147117908	duplication	controls	0.00714286	chr7	146116001	148420998	CNTNAP2	0	7355	CNTNAP2	0.473043	Intronic
chr7	146810001	146815000	control2	controls	2	0.00714286	chr7	147112909	147117908	duplication	controls	0.00714286	chr7	146116001	148420998	CNTNAP2	0	7355	CNTNAP2	0.473043	Intronic
chr7	146810001	146815000	control2	controls	4	0.00714286	chr7	147112909	147117908	duplication	controls	0.00714286	chr7	146116001	148420998	CNTNAP2	0	7355	CNTNAP2	0.473043	Intronic
chr7	146810001	146815000	control2	controls	5	0.00714286	chr7	147112909	147117908	duplication	controls	0.00714286	chr7	146116001	148420998	CNTNAP2	0	7355	CNTNAP2	0.473043	Intronic
chr7	146810001	146815000	control2	controls	6	0.00714286	chr7	147112909	147117908	duplication	controls	0.00714286	chr7	146116001	148420998	CNTNAP2	0	7355	CNTNAP2	0.473043	Intronic
chr7	146810001	146815000	control2	controls	7	0.00714286	chr7	147112909	147117908	duplication	controls	0.00714286	chr7	146116001	148420998	CNTNAP2	0	7355	CNTNAP2	0.473043	Intronic
chr7	146810001	146815000	control2	controls	8	0.00714286	chr7	147112909	147117908	duplication	controls	0.00714286	chr7	146116001	148420998	CNTNAP2	0	7355	CNTNAP2	0.473043	Intronic
chr7	146810001	146815000	control2	controls	10	0.00714286	chr7	147112909	147117908	duplication	controls	0.00714286	chr7	146116001	148420998	CNTNAP2	0	7355	CNTNAP2	0.473043	Intronic
chr7	146810001	146815000	control2	controls	11	0.00714286	chr7	147112909	147117908	duplication	controls	0.00714286	chr7	146116001	148420998	CNTNAP2	0	7355	CNTNAP2	0.473043	Intronic
chr7	146810001	146815000	control2	controls	13	0.00714286	chr7	147112909	147117908	duplication	controls	0.00714286	chr7	146116001	148420998	CNTNAP2	0	7355	CNTNAP2	0.473043	Intronic
chr7	146810001	146815000	control2	controls	14	0.00714286	chr7	147112909	147117908	duplication	controls	0.00714286	chr7	146116001	148420998	CNTNAP2	0	7355	CNTNAP2	0.473043	Intronic
chr7	146810001	146815000	control2	controls	16	0.00714286	chr7	147112909	147117908	duplication	controls	0.00714286	chr7	146116001	148420998	CNTNAP2	0	7355	CNTNAP2	0.473043	Intronic
chr7	146810001	146815000	control2	controls	18	0.00714286	chr7	147112909	147117908	duplication	controls	0.00714286	chr7	146116001	148420998	CNTNAP2	0	7355	CNTNAP2	0.473043	Intronic
chr7	146810001	146815000	control2	controls	19	0.00714286	chr7	147112909	147117908	duplication	controls	0.00714286	chr7	146116001	148420998	CNTNAP2	0	7355	CNTNAP2	0.473043	Intronic
chr7	146810001	146815000	control2	controls	20	0.00714286	chr7	147112909	147117908	duplication	controls	0.00714286	chr7	146116001	148420998	CNTNAP2	0	7355	CNTNAP2	0.473043	Intronic
chr7	146810001	146815000	control2	controls	22	0.00714286	chr7	147112909	147117908	duplication	controls	0.00714286	chr7	146116001	148420998	CNTNAP2	0	7355	CNTNAP2	0.473043	Intronic
chr7	146810001	146815000	control2	controls	24	0.00714286	chr7	147112909	147117908	duplication	controls	0.00714286	chr7	146116001	148420998	CNTNAP2	0	7355	CNTNAP2	0.473043	Intronic
chr7	146810001	146815000	control2	controls	25	0.00714286	chr7	147112909	147117908	duplication	controls	0.00714286	chr7	146116001	148420998	CNTNAP2	0	7355	CNTNAP2	0.473043	Intronic
chr7	146810001	146815000	control2	controls	29	0.00714286	chr7	147112909	147117908	duplication	controls	0.00714286	chr7	146116001	148420998	CNTNAP2	0	7355	CNTNAP2	0.473043	Intronic
chr7	146810001	146815000	control2	controls	30	0.00714286	chr7	147112909	147117908	duplication	controls	0.00714286	chr7	146116001	148420998	CNTNAP2	0	7355	CNTNAP2	0.473043	Intronic
chr7	146810001	146815000	control2	controls	31	0.00714286	chr7	147112909	147117908	duplication	controls	0.00714286	chr7	146116001	148420998	CNTNAP2	0	7355	CNTNAP2	0.473043	Intronic
chr7	146810001	146815000	control2	controls	33	0.00714286	chr7	147112909	147117908	duplication	controls	0.00714286	chr7	146116001	148420998	CNTNAP2	0	7355	CNTNAP2	0.473043	Intronic
chr7	146810001	146815000	control2	controls	34	0.00714286	chr7	147112909	147117908	duplication	controls	0.00714286	chr7	146116001	148420998	CNTNAP2	0	7355	CNTNAP2	0.473043	Intronic
chr7	146810001	146815000	control2	controls	37	0.00714286	chr7	147112909	147117908	duplication	controls	0.00714286	chr7	146116001	148420998	CNTNAP2	0	7355	CNTNAP2	0.473043	Intronic
chr7	146810001	146815000	control2	controls	39	0.00714286	chr7	147112909	147117908	duplication	controls	0.00714286	chr7	146116001	148420998	CNTNAP2	0	7355	CNTNAP2	0.473043	Intronic
chr7	146810001	146815000	control2	controls	42	0.00714286	chr7	147112909	147117908	duplication	controls	0.00714286	chr7	146116001	148420998	CNTNAP2	0	7355	CNTNAP2	0.473043	Intronic
chr7	146810001	146815000	control2	controls	43	0.00714286	chr7	147112909	147117908	duplication	controls	0.00714286	chr7	146116001	148420998	CNTNAP2	0	7355	CNTNAP2	0.473043	Intronic
chr7	146810001	146815000	control2	controls	44	0.00714286	chr7	147112909	147117908	duplication	controls	0.00714286	chr7	146116001	148420998	CNTNAP2	0	7355	CNTNAP2	0.473043	Intronic
chr7	146810001	146815000	control2	controls	46	0.00714286	chr7	147112909	147117908	duplication	controls	0.00714286	chr7	146116001	148420998	CNTNAP2	0	7355	CNTNAP2	0.473043	Intronic
chr7	146810001	146815000	control2	controls	47	0.00714286	chr7	147112909	147117908	duplication	controls	0.00714286	chr7	146116001	148420998	CNTNAP2	0	7355	CNTNAP2	0.473043	Intronic
chr7	146810001	146815000	control2	controls	49	0.00714286	chr7	147112909	147117908	duplication	controls	0.00714286	chr7	146116001	148420998	CNTNAP2	0	7355	CNTNAP2	0.473043	Intronic
chr7	146810001	146815000	control2	controls	52	0.00714286	chr7	147112909	147117908	duplication	controls	0.00714286	chr7	146116001	148420998	CNTNAP2	0	7355	CNTNAP2	0.473043	Intronic
chr7	146810001	146815000	control2	controls	55	0.00714286	chr7	147112909	147117908	duplication	controls	0.00714286	chr7	146116001	148420998	CNTNAP2	0	7355	CNTNAP2	0.473043	Intronic
chr7	146810001	146815000	control2	controls	57	0.00714286	chr7	147112909	147117908	duplication	controls	0.00714286	chr7	146116001	148420998	CNTNAP2	0	7355	CNTNAP2	0.473043	Intronic
chr7	146810001	146815000	control2	controls	60	0.00714286	chr7	147112909	147117908	duplication	controls	0.00714286	chr7	146116001	148420998	CNTNAP2	0	7355	CNTNAP2	0.473043	Intronic
chr7	146810001	146815000	control2	controls	61	0.00714286	chr7	147112909	147117908	duplication	controls	0.00714286	chr7	146116001	148420998	CNTNAP2	0	7355	CNTNAP2	0.473043	Intronic
chr7	146810001	146815000	control2	controls	63	0.00714286	chr7	147112909	147117908	duplication	controls	0.00714286	chr7	146116001	148420998	CNTNAP2	0	7355	CNTNAP2	0.473043	Intronic
chr7	146810001	146815000	control2	controls	64	0.00714286	chr7	147112909	147117908	duplication	controls	0.00714286	chr7	146116001	148420998	CNTNAP2	0	7355	CNTNAP2	0.473043	Intronic
chr7	146810001	146815000	control2	controls	67	0.00714286	chr7	147112909	147117908	duplication	controls	0.00714286	chr7	146116001	148420998	CNTNAP2	0	7355	CNTNAP2	0.473043	Intronic
chr7	146810001	146815000	control2	controls	68	0.00714286	chr7	147112909	147117908	duplication	controls	0.00714286	chr7	146116001	148420998	CNTNAP2	0	7355	CNTNAP2	0.473043	Intronic
chr7	146810001	146815000	control2	controls	70	0.00714286	chr7	147112909	147117908	duplication	controls	0.00714286	chr7	146116001	148420998	CNTNAP2	0	7355	CNTNAP2	0.473043	Intronic
chr7	146810001	146815000	control2	controls	71	0.00714286	chr7	147112909	147117908	duplication	controls	0.00714286	chr7	146116001	148420998	CNTNAP2	0	7355	CNTNAP2	0.473043	Intronic
chr7	146810001	146815000	control2	controls	73	0.00714286	chr7	147112909	147117908	duplication	controls	0.00714286	chr7	146116001	148420998	CNTNAP2	0	7355	CNTNAP2	0.473043	Intronic
chr7	146810001	146815000	control2	controls	75	0.00714286	chr7	147112909	147117908	duplication	controls	0.00714286	chr7	146116001	148420998	CNTNAP2	0	7355	CNTNAP2	0.473043	Intronic
chr7	146810001	146815000	control2	controls	76	0.00714286	chr7	147112909	147117908	duplication	controls	0.00714286	chr7	146116001	148420998	CNTNAP2	0	7355	CNTNAP2	0.473043	Intronic
chr7	146810001	146815000	control2	controls	79	0.00714286	chr7	147112909	147117908	duplication	controls	0.00714286	chr7	146116001	148420998	CNTNAP2	0	7355	CNTNAP2	0.473043	Intronic
chr7	146810001	146815000	control2	controls	80	0.00714286	chr7	147112909	147117908	duplication	controls	0.00714286	chr7	146116001	148420998	CNTNAP2	0	7355	CNTNAP2	0.473043	Intronic
chr7	146810001	146815000	control2	controls	82	0.00714286	chr7	147112909	147117908	duplication	controls	0.00714286	chr7	146116001	148420998	CNTNAP2	0	7355	CNTNAP2	0.473043	Intronic
chr7	146810001	146815000	control2	controls	86	0.00714286	chr7	147112909	147117908	duplication	controls	0.00714286	chr7	146116001	148420998	CNTNAP2	0	7355	CNTNAP2	0.473043	Intronic
chr7	146810001	146815000	control2	controls	88	0.00714286	chr7	147112909	147117908	duplication	controls	0.00714286	chr7	146116001	148420998	CNTNAP2	0	7355	CNTNAP2	0.473043	Intronic
chr7	146810001	146815000	control2	controls	89	0.00714286	chr7	147112909	147117908	duplication	controls	0.00714286	chr7	146116001	148420998	CNTNAP2	0	7355	CNTNAP2	0.473043	Intronic
chr7	146810001	146815000	control2	controls	90	0.00714286	chr7	147112909	147117908	duplication	controls	0.00714286	chr7	146116001	148420998	CNTNAP2	0	7355	CNTNAP2	0.473043	Intronic
chr7	146810001	146815000	control2	controls	91	0.00714286	chr7	147112909	147117908	duplication	controls	0.00714286	chr7	146116001	148420998	CNTNAP2	0	7355	CNTNAP2	0.473043	Intronic
chr7	146810001	146815000	control2	controls	92	0.00714286	chr7	147112909	147117908	duplication	controls	0.00714286	chr7	146116001	148420998	CNTNAP2	0	7355	CNTNAP2	0.473043	Intronic
chr7	146810001	146815000	control2	controls	93	0.00714286	chr7	147112909	147117908	duplication	controls	0.00714286	chr7	146116001	148420998	CNTNAP2	0	7355	CNTNAP2	0.473043	Intronic
chr7	146810001	146815000	control2	controls	94	0.00714286	chr7	147112909	147117908	duplication	controls	0.00714286	chr7	146116001	148420998	CNTNAP2	0	7355	CNTNAP2	0.473043	Intronic
chr7	146810001	146815000	control2	controls	95	0.00714286	chr7	147112909	147117908	duplication	controls	0.00714286	chr7	146116001	148420998	CNTNAP2	0	7355	CNTNAP2	0.473043	Intronic
chr7	146810001	146815000	control2	controls	96	0.00714286	chr7	147112909	147117908	duplication	controls	0.00714286	chr7	146116001	148420998	CNTNAP2	0	7355	CNTNAP2	0.473043	Intronic
chr7	146810001	146815000	control2	controls	99	0.00714286	chr7	147112909	147117908	duplication	controls	0.00714286	chr7	146116001	148420998	CNTNAP2	0	7355	CNTNAP2	0.473043	Intronic
chr2	172675001	172680000	CNET0005	patients	1	0	chr2	171818491	171823490	duplication	patients	0	chr2	171783404	171999859	SLC25A12	0	5165	SLC25A12	0.385654	Intronic
chr1	237590001	237600000	CNET0112	patients	1	0	chr1	237426701	237436700	deletion	patients	0	chr1	237042183	237833988	RYR2	0	665	RYR2	0.255056	Intronic
chr18	53290001	53295000	CNET0025	patients	1	0	chr18	55622770	55627769	duplication	patients	0	chr18	55222184	55664787	TCF4	0	3497	TCF4	0.290337	Intronic
chr18	55880001	55885000	control140	controls	1	0.00714286	chr18	58212769	58217768	duplication	controls	0.00714286	chr18	58044225	58401540	NEDD4L	0	3558	NEDD4L	0.70342	Intronic
chr18	55880001	55885000	control140	controls	2	0.00714286	chr18	58212769	58217768	duplication	controls	0.00714286	chr18	58044225	58401540	NEDD4L	0	3558	NEDD4L	0.70342	Intronic
chr18	55880001	55885000	control140	controls	3	0.00714286	chr18	58212769	58217768	duplication	controls	0.00714286	chr18	58044225	58401540	NEDD4L	0	3558	NEDD4L	0.70342	Intronic
chr18	55880001	55885000	control140	controls	4	0.00714286	chr18	58212769	58217768	duplication	controls	0.00714286	chr18	58044225	58401540	NEDD4L	0	3558	NEDD4L	0.70342	Intronic
chr18	55880001	55885000	control140	controls	5	0.00714286	chr18	58212769	58217768	duplication	controls	0.00714286	chr18	58044225	58401540	NEDD4L	0	3558	NEDD4L	0.70342	Intronic
chr18	55880001	55885000	control140	controls	6	0.00714286	chr18	58212769	58217768	duplication	controls	0.00714286	chr18	58044225	58401540	NEDD4L	0	3558	NEDD4L	0.70342	Intronic
chr18	55880001	55885000	control140	controls	7	0.00714286	chr18	58212769	58217768	duplication	controls	0.00714286	chr18	58044225	58401540	NEDD4L	0	3558	NEDD4L	0.70342	Intronic
chr18	55880001	55885000	control140	controls	8	0.00714286	chr18	58212769	58217768	duplication	controls	0.00714286	chr18	58044225	58401540	NEDD4L	0	3558	NEDD4L	0.70342	Intronic
chr18	55880001	55885000	control140	controls	10	0.00714286	chr18	58212769	58217768	duplication	controls	0.00714286	chr18	58044225	58401540	NEDD4L	0	3558	NEDD4L	0.70342	Intronic
chr18	55880001	55885000	control140	controls	11	0.00714286	chr18	58212769	58217768	duplication	controls	0.00714286	chr18	58044225	58401540	NEDD4L	0	3558	NEDD4L	0.70342	Intronic
chr18	55880001	55885000	control140	controls	12	0.00714286	chr18	58212769	58217768	duplication	controls	0.00714286	chr18	58044225	58401540	NEDD4L	0	3558	NEDD4L	0.70342	Intronic
chr18	55880001	55885000	control140	controls	14	0.00714286	chr18	58212769	58217768	duplication	controls	0.00714286	chr18	58044225	58401540	NEDD4L	0	3558	NEDD4L	0.70342	Intronic
chr18	55880001	55885000	control140	controls	16	0.00714286	chr18	58212769	58217768	duplication	controls	0.00714286	chr18	58044225	58401540	NEDD4L	0	3558	NEDD4L	0.70342	Intronic
chr18	55880001	55885000	control140	controls	17	0.00714286	chr18	58212769	58217768	duplication	controls	0.00714286	chr18	58044225	58401540	NEDD4L	0	3558	NEDD4L	0.70342	Intronic
chr18	55880001	55885000	control140	controls	18	0.00714286	chr18	58212769	58217768	duplication	controls	0.00714286	chr18	58044225	58401540	NEDD4L	0	3558	NEDD4L	0.70342	Intronic
chr18	55880001	55885000	control140	controls	19	0.00714286	chr18	58212769	58217768	duplication	controls	0.00714286	chr18	58044225	58401540	NEDD4L	0	3558	NEDD4L	0.70342	Intronic
chr18	55880001	55885000	control140	controls	20	0.00714286	chr18	58212769	58217768	duplication	controls	0.00714286	chr18	58044225	58401540	NEDD4L	0	3558	NEDD4L	0.70342	Intronic
chr18	55880001	55885000	control140	controls	21	0.00714286	chr18	58212769	58217768	duplication	controls	0.00714286	chr18	58044225	58401540	NEDD4L	0	3558	NEDD4L	0.70342	Intronic
chr18	55880001	55885000	control140	controls	22	0.00714286	chr18	58212769	58217768	duplication	controls	0.00714286	chr18	58044225	58401540	NEDD4L	0	3558	NEDD4L	0.70342	Intronic
chr18	55880001	55885000	control140	controls	23	0.00714286	chr18	58212769	58217768	duplication	controls	0.00714286	chr18	58044225	58401540	NEDD4L	0	3558	NEDD4L	0.70342	Intronic
chr18	55880001	55885000	control140	controls	24	0.00714286	chr18	58212769	58217768	duplication	controls	0.00714286	chr18	58044225	58401540	NEDD4L	0	3558	NEDD4L	0.70342	Intronic
chr18	55880001	55885000	control140	controls	28	0.00714286	chr18	58212769	58217768	duplication	controls	0.00714286	chr18	58044225	58401540	NEDD4L	0	3558	NEDD4L	0.70342	Intronic
chr18	55880001	55885000	control140	controls	29	0.00714286	chr18	58212769	58217768	duplication	controls	0.00714286	chr18	58044225	58401540	NEDD4L	0	3558	NEDD4L	0.70342	Intronic
chr18	55880001	55885000	control140	controls	31	0.00714286	chr18	58212769	58217768	duplication	controls	0.00714286	chr18	58044225	58401540	NEDD4L	0	3558	NEDD4L	0.70342	Intronic
chr18	55880001	55885000	control140	controls	32	0.00714286	chr18	58212769	58217768	duplication	controls	0.00714286	chr18	58044225	58401540	NEDD4L	0	3558	NEDD4L	0.70342	Intronic
chr18	55880001	55885000	control140	controls	34	0.00714286	chr18	58212769	58217768	duplication	controls	0.00714286	chr18	58044225	58401540	NEDD4L	0	3558	NEDD4L	0.70342	Intronic
chr18	55880001	55885000	control140	controls	35	0.00714286	chr18	58212769	58217768	duplication	controls	0.00714286	chr18	58044225	58401540	NEDD4L	0	3558	NEDD4L	0.70342	Intronic
chr18	55880001	55885000	control140	controls	36	0.00714286	chr18	58212769	58217768	duplication	controls	0.00714286	chr18	58044225	58401540	NEDD4L	0	3558	NEDD4L	0.70342	Intronic
chr18	55880001	55885000	control140	controls	39	0.00714286	chr18	58212769	58217768	duplication	controls	0.00714286	chr18	58044225	58401540	NEDD4L	0	3558	NEDD4L	0.70342	Intronic
chr18	55880001	55885000	control140	controls	40	0.00714286	chr18	58212769	58217768	duplication	controls	0.00714286	chr18	58044225	58401540	NEDD4L	0	3558	NEDD4L	0.70342	Intronic
chr18	55880001	55885000	control140	controls	41	0.00714286	chr18	58212769	58217768	duplication	controls	0.00714286	chr18	58044225	58401540	NEDD4L	0	3558	NEDD4L	0.70342	Intronic
chr18	55880001	55885000	control140	controls	44	0.00714286	chr18	58212769	58217768	duplication	controls	0.00714286	chr18	58044225	58401540	NEDD4L	0	3558	NEDD4L	0.70342	Intronic
chr18	55880001	55885000	control140	controls	45	0.00714286	chr18	58212769	58217768	duplication	controls	0.00714286	chr18	58044225	58401540	NEDD4L	0	3558	NEDD4L	0.70342	Intronic
chr18	55880001	55885000	control140	controls	46	0.00714286	chr18	58212769	58217768	duplication	controls	0.00714286	chr18	58044225	58401540	NEDD4L	0	3558	NEDD4L	0.70342	Intronic
chr18	55880001	55885000	control140	controls	47	0.00714286	chr18	58212769	58217768	duplication	controls	0.00714286	chr18	58044225	58401540	NEDD4L	0	3558	NEDD4L	0.70342	Intronic
chr18	55880001	55885000	control140	controls	48	0.00714286	chr18	58212769	58217768	duplication	controls	0.00714286	chr18	58044225	58401540	NEDD4L	0	3558	NEDD4L	0.70342	Intronic
chr18	55880001	55885000	control140	controls	49	0.00714286	chr18	58212769	58217768	duplication	controls	0.00714286	chr18	58044225	58401540	NEDD4L	0	3558	NEDD4L	0.70342	Intronic
chr18	55880001	55885000	control140	controls	50	0.00714286	chr18	58212769	58217768	duplication	controls	0.00714286	chr18	58044225	58401540	NEDD4L	0	3558	NEDD4L	0.70342	Intronic
chr18	55880001	55885000	control140	controls	51	0.00714286	chr18	58212769	58217768	duplication	controls	0.00714286	chr18	58044225	58401540	NEDD4L	0	3558	NEDD4L	0.70342	Intronic
chr18	55880001	55885000	control140	controls	52	0.00714286	chr18	58212769	58217768	duplication	controls	0.00714286	chr18	58044225	58401540	NEDD4L	0	3558	NEDD4L	0.70342	Intronic
chr18	55880001	55885000	control140	controls	53	0.00714286	chr18	58212769	58217768	duplication	controls	0.00714286	chr18	58044225	58401540	NEDD4L	0	3558	NEDD4L	0.70342	Intronic
chr18	55880001	55885000	control140	controls	54	0.00714286	chr18	58212769	58217768	duplication	controls	0.00714286	chr18	58044225	58401540	NEDD4L	0	3558	NEDD4L	0.70342	Intronic
chr18	55880001	55885000	control140	controls	55	0.00714286	chr18	58212769	58217768	duplication	controls	0.00714286	chr18	58044225	58401540	NEDD4L	0	3558	NEDD4L	0.70342	Intronic
chr18	55880001	55885000	control140	controls	56	0.00714286	chr18	58212769	58217768	duplication	controls	0.00714286	chr18	58044225	58401540	NEDD4L	0	3558	NEDD4L	0.70342	Intronic
chr18	55880001	55885000	control140	controls	58	0.00714286	chr18	58212769	58217768	duplication	controls	0.00714286	chr18	58044225	58401540	NEDD4L	0	3558	NEDD4L	0.70342	Intronic
chr18	55880001	55885000	control140	controls	59	0.00714286	chr18	58212769	58217768	duplication	controls	0.00714286	chr18	58044225	58401540	NEDD4L	0	3558	NEDD4L	0.70342	Intronic
chr18	55880001	55885000	control140	controls	60	0.00714286	chr18	58212769	58217768	duplication	controls	0.00714286	chr18	58044225	58401540	NEDD4L	0	3558	NEDD4L	0.70342	Intronic
chr18	55880001	55885000	control140	controls	61	0.00714286	chr18	58212769	58217768	duplication	controls	0.00714286	chr18	58044225	58401540	NEDD4L	0	3558	NEDD4L	0.70342	Intronic
chr18	55880001	55885000	control140	controls	62	0.00714286	chr18	58212769	58217768	duplication	controls	0.00714286	chr18	58044225	58401540	NEDD4L	0	3558	NEDD4L	0.70342	Intronic
chr18	55880001	55885000	control140	controls	63	0.00714286	chr18	58212769	58217768	duplication	controls	0.00714286	chr18	58044225	58401540	NEDD4L	0	3558	NEDD4L	0.70342	Intronic
chr18	55880001	55885000	control140	controls	64	0.00714286	chr18	58212769	58217768	duplication	controls	0.00714286	chr18	58044225	58401540	NEDD4L	0	3558	NEDD4L	0.70342	Intronic
chr18	55880001	55885000	control140	controls	66	0.00714286	chr18	58212769	58217768	duplication	controls	0.00714286	chr18	58044225	58401540	NEDD4L	0	3558	NEDD4L	0.70342	Intronic
chr18	55880001	55885000	control140	controls	67	0.00714286	chr18	58212769	58217768	duplication	controls	0.00714286	chr18	58044225	58401540	NEDD4L	0	3558	NEDD4L	0.70342	Intronic
chr18	55880001	55885000	control140	controls	68	0.00714286	chr18	58212769	58217768	duplication	controls	0.00714286	chr18	58044225	58401540	NEDD4L	0	3558	NEDD4L	0.70342	Intronic
chr18	55880001	55885000	control140	controls	71	0.00714286	chr18	58212769	58217768	duplication	controls	0.00714286	chr18	58044225	58401540	NEDD4L	0	3558	NEDD4L	0.70342	Intronic
chr18	55880001	55885000	control140	controls	73	0.00714286	chr18	58212769	58217768	duplication	controls	0.00714286	chr18	58044225	58401540	NEDD4L	0	3558	NEDD4L	0.70342	Intronic
chr18	55880001	55885000	control140	controls	74	0.00714286	chr18	58212769	58217768	duplication	controls	0.00714286	chr18	58044225	58401540	NEDD4L	0	3558	NEDD4L	0.70342	Intronic
chr18	55880001	55885000	control140	controls	75	0.00714286	chr18	58212769	58217768	duplication	controls	0.00714286	chr18	58044225	58401540	NEDD4L	0	3558	NEDD4L	0.70342	Intronic
chr18	55880001	55885000	control140	controls	76	0.00714286	chr18	58212769	58217768	duplication	controls	0.00714286	chr18	58044225	58401540	NEDD4L	0	3558	NEDD4L	0.70342	Intronic
chr18	55880001	55885000	control140	controls	85	0.00714286	chr18	58212769	58217768	duplication	controls	0.00714286	chr18	58044225	58401540	NEDD4L	0	3558	NEDD4L	0.70342	Intronic
chr18	55880001	55885000	control140	controls	88	0.00714286	chr18	58212769	58217768	duplication	controls	0.00714286	chr18	58044225	58401540	NEDD4L	0	3558	NEDD4L	0.70342	Intronic
chr18	55880001	55885000	control140	controls	89	0.00714286	chr18	58212769	58217768	duplication	controls	0.00714286	chr18	58044225	58401540	NEDD4L	0	3558	NEDD4L	0.70342	Intronic
chr18	55880001	55885000	control140	controls	90	0.00714286	chr18	58212769	58217768	duplication	controls	0.00714286	chr18	58044225	58401540	NEDD4L	0	3558	NEDD4L	0.70342	Intronic
chr18	55880001	55885000	control140	controls	92	0.00714286	chr18	58212769	58217768	duplication	controls	0.00714286	chr18	58044225	58401540	NEDD4L	0	3558	NEDD4L	0.70342	Intronic
chr18	55880001	55885000	control140	controls	93	0.00714286	chr18	58212769	58217768	duplication	controls	0.00714286	chr18	58044225	58401540	NEDD4L	0	3558	NEDD4L	0.70342	Intronic
chr18	55880001	55885000	control140	controls	94	0.00714286	chr18	58212769	58217768	duplication	controls	0.00714286	chr18	58044225	58401540	NEDD4L	0	3558	NEDD4L	0.70342	Intronic
chr18	55880001	55885000	control140	controls	95	0.00714286	chr18	58212769	58217768	duplication	controls	0.00714286	chr18	58044225	58401540	NEDD4L	0	3558	NEDD4L	0.70342	Intronic
chr18	55880001	55885000	control140	controls	96	0.00714286	chr18	58212769	58217768	duplication	controls	0.00714286	chr18	58044225	58401540	NEDD4L	0	3558	NEDD4L	0.70342	Intronic
chr18	55880001	55885000	control140	controls	100	0.00714286	chr18	58212769	58217768	duplication	controls	0.00714286	chr18	58044225	58401540	NEDD4L	0	3558	NEDD4L	0.70342	Intronic
chr16	6060001	6065000	CNET0124	patients	1	0.00714286	chr16	6010000	6014999	deletion	patients	0.00714286	chr16	5239801	7713340	RBFOX1	0	2573	RBFOX1	0.62548	Intronic
chr2	172755001	172760000	control7	controls	2	0	chr2	171898491	171903490	deletion	controls	0	chr2	171783404	171999859	SLC25A12	0	5196	SLC25A12	0.571993	Intronic
chr2	172755001	172760000	control7	controls	5	0	chr2	171898491	171903490	deletion	controls	0	chr2	171783404	171999859	SLC25A12	0	5196	SLC25A12	0.571993	Intronic
chr2	172755001	172760000	control7	controls	6	0	chr2	171898491	171903490	deletion	controls	0	chr2	171783404	171999859	SLC25A12	0	5196	SLC25A12	0.571993	Intronic
chr2	172755001	172760000	control7	controls	9	0	chr2	171898491	171903490	deletion	controls	0	chr2	171783404	171999859	SLC25A12	0	5196	SLC25A12	0.571993	Intronic
chr2	172755001	172760000	control7	controls	10	0	chr2	171898491	171903490	deletion	controls	0	chr2	171783404	171999859	SLC25A12	0	5196	SLC25A12	0.571993	Intronic
chr2	172755001	172760000	control7	controls	11	0	chr2	171898491	171903490	deletion	controls	0	chr2	171783404	171999859	SLC25A12	0	5196	SLC25A12	0.571993	Intronic
chr2	172755001	172760000	control7	controls	12	0	chr2	171898491	171903490	deletion	controls	0	chr2	171783404	171999859	SLC25A12	0	5196	SLC25A12	0.571993	Intronic
chr2	172755001	172760000	control7	controls	13	0	chr2	171898491	171903490	deletion	controls	0	chr2	171783404	171999859	SLC25A12	0	5196	SLC25A12	0.571993	Intronic
chr2	172755001	172760000	control7	controls	18	0	chr2	171898491	171903490	deletion	controls	0	chr2	171783404	171999859	SLC25A12	0	5196	SLC25A12	0.571993	Intronic
chr2	172755001	172760000	control7	controls	19	0	chr2	171898491	171903490	deletion	controls	0	chr2	171783404	171999859	SLC25A12	0	5196	SLC25A12	0.571993	Intronic
chr2	172755001	172760000	control7	controls	21	0	chr2	171898491	171903490	deletion	controls	0	chr2	171783404	171999859	SLC25A12	0	5196	SLC25A12	0.571993	Intronic
chr2	172755001	172760000	control7	controls	22	0	chr2	171898491	171903490	deletion	controls	0	chr2	171783404	171999859	SLC25A12	0	5196	SLC25A12	0.571993	Intronic
chr2	172755001	172760000	control7	controls	23	0	chr2	171898491	171903490	deletion	controls	0	chr2	171783404	171999859	SLC25A12	0	5196	SLC25A12	0.571993	Intronic
chr2	172755001	172760000	control7	controls	24	0	chr2	171898491	171903490	deletion	controls	0	chr2	171783404	171999859	SLC25A12	0	5196	SLC25A12	0.571993	Intronic
chr2	172755001	172760000	control7	controls	26	0	chr2	171898491	171903490	deletion	controls	0	chr2	171783404	171999859	SLC25A12	0	5196	SLC25A12	0.571993	Intronic
chr2	172755001	172760000	control7	controls	27	0	chr2	171898491	171903490	deletion	controls	0	chr2	171783404	171999859	SLC25A12	0	5196	SLC25A12	0.571993	Intronic
chr2	172755001	172760000	control7	controls	30	0	chr2	171898491	171903490	deletion	controls	0	chr2	171783404	171999859	SLC25A12	0	5196	SLC25A12	0.571993	Intronic
chr2	172755001	172760000	control7	controls	31	0	chr2	171898491	171903490	deletion	controls	0	chr2	171783404	171999859	SLC25A12	0	5196	SLC25A12	0.571993	Intronic
chr2	172755001	172760000	control7	controls	32	0	chr2	171898491	171903490	deletion	controls	0	chr2	171783404	171999859	SLC25A12	0	5196	SLC25A12	0.571993	Intronic
chr2	172755001	172760000	control7	controls	34	0	chr2	171898491	171903490	deletion	controls	0	chr2	171783404	171999859	SLC25A12	0	5196	SLC25A12	0.571993	Intronic
chr2	172755001	172760000	control7	controls	36	0	chr2	171898491	171903490	deletion	controls	0	chr2	171783404	171999859	SLC25A12	0	5196	SLC25A12	0.571993	Intronic
chr2	172755001	172760000	control7	controls	37	0	chr2	171898491	171903490	deletion	controls	0	chr2	171783404	171999859	SLC25A12	0	5196	SLC25A12	0.571993	Intronic
chr2	172755001	172760000	control7	controls	38	0	chr2	171898491	171903490	deletion	controls	0	chr2	171783404	171999859	SLC25A12	0	5196	SLC25A12	0.571993	Intronic
chr2	172755001	172760000	control7	controls	39	0	chr2	171898491	171903490	deletion	controls	0	chr2	171783404	171999859	SLC25A12	0	5196	SLC25A12	0.571993	Intronic
chr2	172755001	172760000	control7	controls	40	0	chr2	171898491	171903490	deletion	controls	0	chr2	171783404	171999859	SLC25A12	0	5196	SLC25A12	0.571993	Intronic
chr2	172755001	172760000	control7	controls	42	0	chr2	171898491	171903490	deletion	controls	0	chr2	171783404	171999859	SLC25A12	0	5196	SLC25A12	0.571993	Intronic
chr2	172755001	172760000	control7	controls	44	0	chr2	171898491	171903490	deletion	controls	0	chr2	171783404	171999859	SLC25A12	0	5196	SLC25A12	0.571993	Intronic
chr2	172755001	172760000	control7	controls	46	0	chr2	171898491	171903490	deletion	controls	0	chr2	171783404	171999859	SLC25A12	0	5196	SLC25A12	0.571993	Intronic
chr2	172755001	172760000	control7	controls	47	0	chr2	171898491	171903490	deletion	controls	0	chr2	171783404	171999859	SLC25A12	0	5196	SLC25A12	0.571993	Intronic
chr2	172755001	172760000	control7	controls	48	0	chr2	171898491	171903490	deletion	controls	0	chr2	171783404	171999859	SLC25A12	0	5196	SLC25A12	0.571993	Intronic
chr2	172755001	172760000	control7	controls	49	0	chr2	171898491	171903490	deletion	controls	0	chr2	171783404	171999859	SLC25A12	0	5196	SLC25A12	0.571993	Intronic
chr2	172755001	172760000	control7	controls	50	0	chr2	171898491	171903490	deletion	controls	0	chr2	171783404	171999859	SLC25A12	0	5196	SLC25A12	0.571993	Intronic
chr2	172755001	172760000	control7	controls	51	0	chr2	171898491	171903490	deletion	controls	0	chr2	171783404	171999859	SLC25A12	0	5196	SLC25A12	0.571993	Intronic
chr2	172755001	172760000	control7	controls	53	0	chr2	171898491	171903490	deletion	controls	0	chr2	171783404	171999859	SLC25A12	0	5196	SLC25A12	0.571993	Intronic
chr2	172755001	172760000	control7	controls	55	0	chr2	171898491	171903490	deletion	controls	0	chr2	171783404	171999859	SLC25A12	0	5196	SLC25A12	0.571993	Intronic
chr2	172755001	172760000	control7	controls	56	0	chr2	171898491	171903490	deletion	controls	0	chr2	171783404	171999859	SLC25A12	0	5196	SLC25A12	0.571993	Intronic
chr2	172755001	172760000	control7	controls	57	0	chr2	171898491	171903490	deletion	controls	0	chr2	171783404	171999859	SLC25A12	0	5196	SLC25A12	0.571993	Intronic
chr2	172755001	172760000	control7	controls	58	0	chr2	171898491	171903490	deletion	controls	0	chr2	171783404	171999859	SLC25A12	0	5196	SLC25A12	0.571993	Intronic
chr2	172755001	172760000	control7	controls	60	0	chr2	171898491	171903490	deletion	controls	0	chr2	171783404	171999859	SLC25A12	0	5196	SLC25A12	0.571993	Intronic
chr2	172755001	172760000	control7	controls	63	0	chr2	171898491	171903490	deletion	controls	0	chr2	171783404	171999859	SLC25A12	0	5196	SLC25A12	0.571993	Intronic
chr2	172755001	172760000	control7	controls	65	0	chr2	171898491	171903490	deletion	controls	0	chr2	171783404	171999859	SLC25A12	0	5196	SLC25A12	0.571993	Intronic
chr2	172755001	172760000	control7	controls	66	0	chr2	171898491	171903490	deletion	controls	0	chr2	171783404	171999859	SLC25A12	0	5196	SLC25A12	0.571993	Intronic
chr2	172755001	172760000	control7	controls	67	0	chr2	171898491	171903490	deletion	controls	0	chr2	171783404	171999859	SLC25A12	0	5196	SLC25A12	0.571993	Intronic
chr2	172755001	172760000	control7	controls	68	0	chr2	171898491	171903490	deletion	controls	0	chr2	171783404	171999859	SLC25A12	0	5196	SLC25A12	0.571993	Intronic
chr2	172755001	172760000	control7	controls	69	0	chr2	171898491	171903490	deletion	controls	0	chr2	171783404	171999859	SLC25A12	0	5196	SLC25A12	0.571993	Intronic
chr2	172755001	172760000	control7	controls	70	0	chr2	171898491	171903490	deletion	controls	0	chr2	171783404	171999859	SLC25A12	0	5196	SLC25A12	0.571993	Intronic
chr2	172755001	172760000	control7	controls	72	0	chr2	171898491	171903490	deletion	controls	0	chr2	171783404	171999859	SLC25A12	0	5196	SLC25A12	0.571993	Intronic
chr2	172755001	172760000	control7	controls	73	0	chr2	171898491	171903490	deletion	controls	0	chr2	171783404	171999859	SLC25A12	0	5196	SLC25A12	0.571993	Intronic
chr2	172755001	172760000	control7	controls	74	0	chr2	171898491	171903490	deletion	controls	0	chr2	171783404	171999859	SLC25A12	0	5196	SLC25A12	0.571993	Intronic
chr2	172755001	172760000	control7	controls	75	0	chr2	171898491	171903490	deletion	controls	0	chr2	171783404	171999859	SLC25A12	0	5196	SLC25A12	0.571993	Intronic
chr2	172755001	172760000	control7	controls	79	0	chr2	171898491	171903490	deletion	controls	0	chr2	171783404	171999859	SLC25A12	0	5196	SLC25A12	0.571993	Intronic
chr2	172755001	172760000	control7	controls	81	0	chr2	171898491	171903490	deletion	controls	0	chr2	171783404	171999859	SLC25A12	0	5196	SLC25A12	0.571993	Intronic
chr2	172755001	172760000	control7	controls	83	0	chr2	171898491	171903490	deletion	controls	0	chr2	171783404	171999859	SLC25A12	0	5196	SLC25A12	0.571993	Intronic
chr2	172755001	172760000	control7	controls	84	0	chr2	171898491	171903490	deletion	controls	0	chr2	171783404	171999859	SLC25A12	0	5196	SLC25A12	0.571993	Intronic
chr2	172755001	172760000	control7	controls	85	0	chr2	171898491	171903490	deletion	controls	0	chr2	171783404	171999859	SLC25A12	0	5196	SLC25A12	0.571993	Intronic
chr2	172755001	172760000	control7	controls	86	0	chr2	171898491	171903490	deletion	controls	0	chr2	171783404	171999859	SLC25A12	0	5196	SLC25A12	0.571993	Intronic
chr2	172755001	172760000	control7	controls	87	0	chr2	171898491	171903490	deletion	controls	0	chr2	171783404	171999859	SLC25A12	0	5196	SLC25A12	0.571993	Intronic
chr2	172755001	172760000	control7	controls	89	0	chr2	171898491	171903490	deletion	controls	0	chr2	171783404	171999859	SLC25A12	0	5196	SLC25A12	0.571993	Intronic
chr2	172755001	172760000	control7	controls	90	0	chr2	171898491	171903490	deletion	controls	0	chr2	171783404	171999859	SLC25A12	0	5196	SLC25A12	0.571993	Intronic
chr2	172755001	172760000	control7	controls	92	0	chr2	171898491	171903490	deletion	controls	0	chr2	171783404	171999859	SLC25A12	0	5196	SLC25A12	0.571993	Intronic
chr2	172755001	172760000	control7	controls	93	0	chr2	171898491	171903490	deletion	controls	0	chr2	171783404	171999859	SLC25A12	0	5196	SLC25A12	0.571993	Intronic
chr2	172755001	172760000	control7	controls	94	0	chr2	171898491	171903490	deletion	controls	0	chr2	171783404	171999859	SLC25A12	0	5196	SLC25A12	0.571993	Intronic
chr2	172755001	172760000	control7	controls	95	0	chr2	171898491	171903490	deletion	controls	0	chr2	171783404	171999859	SLC25A12	0	5196	SLC25A12	0.571993	Intronic
chr2	172755001	172760000	control7	controls	96	0	chr2	171898491	171903490	deletion	controls	0	chr2	171783404	171999859	SLC25A12	0	5196	SLC25A12	0.571993	Intronic
chr2	172755001	172760000	control7	controls	98	0	chr2	171898491	171903490	deletion	controls	0	chr2	171783404	171999859	SLC25A12	0	5196	SLC25A12	0.571993	Intronic
chr2	172755001	172760000	control7	controls	99	0	chr2	171898491	171903490	deletion	controls	0	chr2	171783404	171999859	SLC25A12	0	5196	SLC25A12	0.571993	Intronic
chr2	172755001	172760000	control7	controls	100	0	chr2	171898491	171903490	deletion	controls	0	chr2	171783404	171999859	SLC25A12	0	5196	SLC25A12	0.571993	Intronic
chr16	79235001	79240000	control111	controls	2	0	chr16	79201104	79206103	duplication	controls	0	chr16	78099399	79212667	WWOX	0	3148	WWOX	0.326234	Intronic
chr16	79235001	79240000	control111	controls	3	0	chr16	79201104	79206103	duplication	controls	0	chr16	78099399	79212667	WWOX	0	3148	WWOX	0.326234	Intronic
chr16	79235001	79240000	control111	controls	4	0	chr16	79201104	79206103	duplication	controls	0	chr16	78099399	79212667	WWOX	0	3148	WWOX	0.326234	Intronic
chr16	79235001	79240000	control111	controls	6	0	chr16	79201104	79206103	duplication	controls	0	chr16	78099399	79212667	WWOX	0	3148	WWOX	0.326234	Intronic
chr16	79235001	79240000	control111	controls	7	0	chr16	79201104	79206103	duplication	controls	0	chr16	78099399	79212667	WWOX	0	3148	WWOX	0.326234	Intronic
chr16	79235001	79240000	control111	controls	10	0	chr16	79201104	79206103	duplication	controls	0	chr16	78099399	79212667	WWOX	0	3148	WWOX	0.326234	Intronic
chr16	79235001	79240000	control111	controls	11	0	chr16	79201104	79206103	duplication	controls	0	chr16	78099399	79212667	WWOX	0	3148	WWOX	0.326234	Intronic
chr16	79235001	79240000	control111	controls	12	0	chr16	79201104	79206103	duplication	controls	0	chr16	78099399	79212667	WWOX	0	3148	WWOX	0.326234	Intronic
chr16	79235001	79240000	control111	controls	13	0	chr16	79201104	79206103	duplication	controls	0	chr16	78099399	79212667	WWOX	0	3148	WWOX	0.326234	Intronic
chr16	79235001	79240000	control111	controls	14	0	chr16	79201104	79206103	duplication	controls	0	chr16	78099399	79212667	WWOX	0	3148	WWOX	0.326234	Intronic
chr16	79235001	79240000	control111	controls	16	0	chr16	79201104	79206103	duplication	controls	0	chr16	78099399	79212667	WWOX	0	3148	WWOX	0.326234	Intronic
chr16	79235001	79240000	control111	controls	17	0	chr16	79201104	79206103	duplication	controls	0	chr16	78099399	79212667	WWOX	0	3148	WWOX	0.326234	Intronic
chr16	79235001	79240000	control111	controls	18	0	chr16	79201104	79206103	duplication	controls	0	chr16	78099399	79212667	WWOX	0	3148	WWOX	0.326234	Intronic
chr16	79235001	79240000	control111	controls	20	0	chr16	79201104	79206103	duplication	controls	0	chr16	78099399	79212667	WWOX	0	3148	WWOX	0.326234	Intronic
chr16	79235001	79240000	control111	controls	21	0	chr16	79201104	79206103	duplication	controls	0	chr16	78099399	79212667	WWOX	0	3148	WWOX	0.326234	Intronic
chr16	79235001	79240000	control111	controls	22	0	chr16	79201104	79206103	duplication	controls	0	chr16	78099399	79212667	WWOX	0	3148	WWOX	0.326234	Intronic
chr16	79235001	79240000	control111	controls	23	0	chr16	79201104	79206103	duplication	controls	0	chr16	78099399	79212667	WWOX	0	3148	WWOX	0.326234	Intronic
chr16	79235001	79240000	control111	controls	25	0	chr16	79201104	79206103	duplication	controls	0	chr16	78099399	79212667	WWOX	0	3148	WWOX	0.326234	Intronic
chr16	79235001	79240000	control111	controls	26	0	chr16	79201104	79206103	duplication	controls	0	chr16	78099399	79212667	WWOX	0	3148	WWOX	0.326234	Intronic
chr16	79235001	79240000	control111	controls	28	0	chr16	79201104	79206103	duplication	controls	0	chr16	78099399	79212667	WWOX	0	3148	WWOX	0.326234	Intronic
chr16	79235001	79240000	control111	controls	29	0	chr16	79201104	79206103	duplication	controls	0	chr16	78099399	79212667	WWOX	0	3148	WWOX	0.326234	Intronic
chr16	79235001	79240000	control111	controls	30	0	chr16	79201104	79206103	duplication	controls	0	chr16	78099399	79212667	WWOX	0	3148	WWOX	0.326234	Intronic
chr16	79235001	79240000	control111	controls	31	0	chr16	79201104	79206103	duplication	controls	0	chr16	78099399	79212667	WWOX	0	3148	WWOX	0.326234	Intronic
chr16	79235001	79240000	control111	controls	32	0	chr16	79201104	79206103	duplication	controls	0	chr16	78099399	79212667	WWOX	0	3148	WWOX	0.326234	Intronic
chr16	79235001	79240000	control111	controls	33	0	chr16	79201104	79206103	duplication	controls	0	chr16	78099399	79212667	WWOX	0	3148	WWOX	0.326234	Intronic
chr16	79235001	79240000	control111	controls	35	0	chr16	79201104	79206103	duplication	controls	0	chr16	78099399	79212667	WWOX	0	3148	WWOX	0.326234	Intronic
chr16	79235001	79240000	control111	controls	36	0	chr16	79201104	79206103	duplication	controls	0	chr16	78099399	79212667	WWOX	0	3148	WWOX	0.326234	Intronic
chr16	79235001	79240000	control111	controls	37	0	chr16	79201104	79206103	duplication	controls	0	chr16	78099399	79212667	WWOX	0	3148	WWOX	0.326234	Intronic
chr16	79235001	79240000	control111	controls	40	0	chr16	79201104	79206103	duplication	controls	0	chr16	78099399	79212667	WWOX	0	3148	WWOX	0.326234	Intronic
chr16	79235001	79240000	control111	controls	41	0	chr16	79201104	79206103	duplication	controls	0	chr16	78099399	79212667	WWOX	0	3148	WWOX	0.326234	Intronic
chr16	79235001	79240000	control111	controls	42	0	chr16	79201104	79206103	duplication	controls	0	chr16	78099399	79212667	WWOX	0	3148	WWOX	0.326234	Intronic
chr16	79235001	79240000	control111	controls	46	0	chr16	79201104	79206103	duplication	controls	0	chr16	78099399	79212667	WWOX	0	3148	WWOX	0.326234	Intronic
chr16	79235001	79240000	control111	controls	49	0	chr16	79201104	79206103	duplication	controls	0	chr16	78099399	79212667	WWOX	0	3148	WWOX	0.326234	Intronic
chr16	79235001	79240000	control111	controls	50	0	chr16	79201104	79206103	duplication	controls	0	chr16	78099399	79212667	WWOX	0	3148	WWOX	0.326234	Intronic
chr16	79235001	79240000	control111	controls	53	0	chr16	79201104	79206103	duplication	controls	0	chr16	78099399	79212667	WWOX	0	3148	WWOX	0.326234	Intronic
chr16	79235001	79240000	control111	controls	54	0	chr16	79201104	79206103	duplication	controls	0	chr16	78099399	79212667	WWOX	0	3148	WWOX	0.326234	Intronic
chr16	79235001	79240000	control111	controls	55	0	chr16	79201104	79206103	duplication	controls	0	chr16	78099399	79212667	WWOX	0	3148	WWOX	0.326234	Intronic
chr16	79235001	79240000	control111	controls	58	0	chr16	79201104	79206103	duplication	controls	0	chr16	78099399	79212667	WWOX	0	3148	WWOX	0.326234	Intronic
chr16	79235001	79240000	control111	controls	60	0	chr16	79201104	79206103	duplication	controls	0	chr16	78099399	79212667	WWOX	0	3148	WWOX	0.326234	Intronic
chr16	79235001	79240000	control111	controls	61	0	chr16	79201104	79206103	duplication	controls	0	chr16	78099399	79212667	WWOX	0	3148	WWOX	0.326234	Intronic
chr16	79235001	79240000	control111	controls	65	0	chr16	79201104	79206103	duplication	controls	0	chr16	78099399	79212667	WWOX	0	3148	WWOX	0.326234	Intronic
chr16	79235001	79240000	control111	controls	66	0	chr16	79201104	79206103	duplication	controls	0	chr16	78099399	79212667	WWOX	0	3148	WWOX	0.326234	Intronic
chr16	79235001	79240000	control111	controls	68	0	chr16	79201104	79206103	duplication	controls	0	chr16	78099399	79212667	WWOX	0	3148	WWOX	0.326234	Intronic
chr16	79235001	79240000	control111	controls	69	0	chr16	79201104	79206103	duplication	controls	0	chr16	78099399	79212667	WWOX	0	3148	WWOX	0.326234	Intronic
chr16	79235001	79240000	control111	controls	75	0	chr16	79201104	79206103	duplication	controls	0	chr16	78099399	79212667	WWOX	0	3148	WWOX	0.326234	Intronic
chr16	79235001	79240000	control111	controls	77	0	chr16	79201104	79206103	duplication	controls	0	chr16	78099399	79212667	WWOX	0	3148	WWOX	0.326234	Intronic
chr16	79235001	79240000	control111	controls	78	0	chr16	79201104	79206103	duplication	controls	0	chr16	78099399	79212667	WWOX	0	3148	WWOX	0.326234	Intronic
chr16	79235001	79240000	control111	controls	79	0	chr16	79201104	79206103	duplication	controls	0	chr16	78099399	79212667	WWOX	0	3148	WWOX	0.326234	Intronic
chr16	79235001	79240000	control111	controls	81	0	chr16	79201104	79206103	duplication	controls	0	chr16	78099399	79212667	WWOX	0	3148	WWOX	0.326234	Intronic
chr16	79235001	79240000	control111	controls	82	0	chr16	79201104	79206103	duplication	controls	0	chr16	78099399	79212667	WWOX	0	3148	WWOX	0.326234	Intronic
chr16	79235001	79240000	control111	controls	84	0	chr16	79201104	79206103	duplication	controls	0	chr16	78099399	79212667	WWOX	0	3148	WWOX	0.326234	Intronic
chr16	79235001	79240000	control111	controls	86	0	chr16	79201104	79206103	duplication	controls	0	chr16	78099399	79212667	WWOX	0	3148	WWOX	0.326234	Intronic
chr16	79235001	79240000	control111	controls	87	0	chr16	79201104	79206103	duplication	controls	0	chr16	78099399	79212667	WWOX	0	3148	WWOX	0.326234	Intronic
chr16	79235001	79240000	control111	controls	89	0	chr16	79201104	79206103	duplication	controls	0	chr16	78099399	79212667	WWOX	0	3148	WWOX	0.326234	Intronic
chr16	79235001	79240000	control111	controls	90	0	chr16	79201104	79206103	duplication	controls	0	chr16	78099399	79212667	WWOX	0	3148	WWOX	0.326234	Intronic
chr16	79235001	79240000	control111	controls	93	0	chr16	79201104	79206103	duplication	controls	0	chr16	78099399	79212667	WWOX	0	3148	WWOX	0.326234	Intronic
chr16	79235001	79240000	control111	controls	97	0	chr16	79201104	79206103	duplication	controls	0	chr16	78099399	79212667	WWOX	0	3148	WWOX	0.326234	Intronic
chr16	79235001	79240000	control111	controls	98	0	chr16	79201104	79206103	duplication	controls	0	chr16	78099399	79212667	WWOX	0	3148	WWOX	0.326234	Intronic
chr16	79235001	79240000	control111	controls	99	0	chr16	79201104	79206103	duplication	controls	0	chr16	78099399	79212667	WWOX	0	3148	WWOX	0.326234	Intronic
chr16	79235001	79240000	control111	controls	100	0	chr16	79201104	79206103	duplication	controls	0	chr16	78099399	79212667	WWOX	0	3148	WWOX	0.326234	Intronic
chr19	13725001	13730000	control6	controls	1	0	chr19	13614187	13619186	deletion	controls	0	chr19	13206441	13633025	CACNA1A	0	3827	CACNA1A	0.486531	Intronic
chr19	13725001	13730000	control6	controls	2	0	chr19	13614187	13619186	deletion	controls	0	chr19	13206441	13633025	CACNA1A	0	3827	CACNA1A	0.486531	Intronic
chr19	13725001	13730000	control6	controls	3	0	chr19	13614187	13619186	deletion	controls	0	chr19	13206441	13633025	CACNA1A	0	3827	CACNA1A	0.486531	Intronic
chr19	13725001	13730000	control6	controls	4	0	chr19	13614187	13619186	deletion	controls	0	chr19	13206441	13633025	CACNA1A	0	3827	CACNA1A	0.486531	Intronic
chr19	13725001	13730000	control6	controls	5	0	chr19	13614187	13619186	deletion	controls	0	chr19	13206441	13633025	CACNA1A	0	3827	CACNA1A	0.486531	Intronic
chr19	13725001	13730000	control6	controls	6	0	chr19	13614187	13619186	deletion	controls	0	chr19	13206441	13633025	CACNA1A	0	3827	CACNA1A	0.486531	Intronic
chr19	13725001	13730000	control6	controls	7	0	chr19	13614187	13619186	deletion	controls	0	chr19	13206441	13633025	CACNA1A	0	3827	CACNA1A	0.486531	Intronic
chr19	13725001	13730000	control6	controls	8	0	chr19	13614187	13619186	deletion	controls	0	chr19	13206441	13633025	CACNA1A	0	3827	CACNA1A	0.486531	Intronic
chr19	13725001	13730000	control6	controls	9	0	chr19	13614187	13619186	deletion	controls	0	chr19	13206441	13633025	CACNA1A	0	3827	CACNA1A	0.486531	Intronic
chr19	13725001	13730000	control6	controls	10	0	chr19	13614187	13619186	deletion	controls	0	chr19	13206441	13633025	CACNA1A	0	3827	CACNA1A	0.486531	Intronic
chr19	13725001	13730000	control6	controls	11	0	chr19	13614187	13619186	deletion	controls	0	chr19	13206441	13633025	CACNA1A	0	3827	CACNA1A	0.486531	Intronic
chr19	13725001	13730000	control6	controls	12	0	chr19	13614187	13619186	deletion	controls	0	chr19	13206441	13633025	CACNA1A	0	3827	CACNA1A	0.486531	Intronic
chr19	13725001	13730000	control6	controls	14	0	chr19	13614187	13619186	deletion	controls	0	chr19	13206441	13633025	CACNA1A	0	3827	CACNA1A	0.486531	Intronic
chr19	13725001	13730000	control6	controls	15	0	chr19	13614187	13619186	deletion	controls	0	chr19	13206441	13633025	CACNA1A	0	3827	CACNA1A	0.486531	Intronic
chr19	13725001	13730000	control6	controls	16	0	chr19	13614187	13619186	deletion	controls	0	chr19	13206441	13633025	CACNA1A	0	3827	CACNA1A	0.486531	Intronic
chr19	13725001	13730000	control6	controls	17	0	chr19	13614187	13619186	deletion	controls	0	chr19	13206441	13633025	CACNA1A	0	3827	CACNA1A	0.486531	Intronic
chr19	13725001	13730000	control6	controls	20	0	chr19	13614187	13619186	deletion	controls	0	chr19	13206441	13633025	CACNA1A	0	3827	CACNA1A	0.486531	Intronic
chr19	13725001	13730000	control6	controls	21	0	chr19	13614187	13619186	deletion	controls	0	chr19	13206441	13633025	CACNA1A	0	3827	CACNA1A	0.486531	Intronic
chr19	13725001	13730000	control6	controls	22	0	chr19	13614187	13619186	deletion	controls	0	chr19	13206441	13633025	CACNA1A	0	3827	CACNA1A	0.486531	Intronic
chr19	13725001	13730000	control6	controls	23	0	chr19	13614187	13619186	deletion	controls	0	chr19	13206441	13633025	CACNA1A	0	3827	CACNA1A	0.486531	Intronic
chr19	13725001	13730000	control6	controls	25	0	chr19	13614187	13619186	deletion	controls	0	chr19	13206441	13633025	CACNA1A	0	3827	CACNA1A	0.486531	Intronic
chr19	13725001	13730000	control6	controls	26	0	chr19	13614187	13619186	deletion	controls	0	chr19	13206441	13633025	CACNA1A	0	3827	CACNA1A	0.486531	Intronic
chr19	13725001	13730000	control6	controls	29	0	chr19	13614187	13619186	deletion	controls	0	chr19	13206441	13633025	CACNA1A	0	3827	CACNA1A	0.486531	Intronic
chr19	13725001	13730000	control6	controls	32	0	chr19	13614187	13619186	deletion	controls	0	chr19	13206441	13633025	CACNA1A	0	3827	CACNA1A	0.486531	Intronic
chr19	13725001	13730000	control6	controls	33	0	chr19	13614187	13619186	deletion	controls	0	chr19	13206441	13633025	CACNA1A	0	3827	CACNA1A	0.486531	Intronic
chr19	13725001	13730000	control6	controls	36	0	chr19	13614187	13619186	deletion	controls	0	chr19	13206441	13633025	CACNA1A	0	3827	CACNA1A	0.486531	Intronic
chr19	13725001	13730000	control6	controls	37	0	chr19	13614187	13619186	deletion	controls	0	chr19	13206441	13633025	CACNA1A	0	3827	CACNA1A	0.486531	Intronic
chr19	13725001	13730000	control6	controls	38	0	chr19	13614187	13619186	deletion	controls	0	chr19	13206441	13633025	CACNA1A	0	3827	CACNA1A	0.486531	Intronic
chr19	13725001	13730000	control6	controls	41	0	chr19	13614187	13619186	deletion	controls	0	chr19	13206441	13633025	CACNA1A	0	3827	CACNA1A	0.486531	Intronic
chr19	13725001	13730000	control6	controls	42	0	chr19	13614187	13619186	deletion	controls	0	chr19	13206441	13633025	CACNA1A	0	3827	CACNA1A	0.486531	Intronic
chr19	13725001	13730000	control6	controls	44	0	chr19	13614187	13619186	deletion	controls	0	chr19	13206441	13633025	CACNA1A	0	3827	CACNA1A	0.486531	Intronic
chr19	13725001	13730000	control6	controls	45	0	chr19	13614187	13619186	deletion	controls	0	chr19	13206441	13633025	CACNA1A	0	3827	CACNA1A	0.486531	Intronic
chr19	13725001	13730000	control6	controls	46	0	chr19	13614187	13619186	deletion	controls	0	chr19	13206441	13633025	CACNA1A	0	3827	CACNA1A	0.486531	Intronic
chr19	13725001	13730000	control6	controls	48	0	chr19	13614187	13619186	deletion	controls	0	chr19	13206441	13633025	CACNA1A	0	3827	CACNA1A	0.486531	Intronic
chr19	13725001	13730000	control6	controls	51	0	chr19	13614187	13619186	deletion	controls	0	chr19	13206441	13633025	CACNA1A	0	3827	CACNA1A	0.486531	Intronic
chr19	13725001	13730000	control6	controls	53	0	chr19	13614187	13619186	deletion	controls	0	chr19	13206441	13633025	CACNA1A	0	3827	CACNA1A	0.486531	Intronic
chr19	13725001	13730000	control6	controls	54	0	chr19	13614187	13619186	deletion	controls	0	chr19	13206441	13633025	CACNA1A	0	3827	CACNA1A	0.486531	Intronic
chr19	13725001	13730000	control6	controls	55	0	chr19	13614187	13619186	deletion	controls	0	chr19	13206441	13633025	CACNA1A	0	3827	CACNA1A	0.486531	Intronic
chr19	13725001	13730000	control6	controls	56	0	chr19	13614187	13619186	deletion	controls	0	chr19	13206441	13633025	CACNA1A	0	3827	CACNA1A	0.486531	Intronic
chr19	13725001	13730000	control6	controls	57	0	chr19	13614187	13619186	deletion	controls	0	chr19	13206441	13633025	CACNA1A	0	3827	CACNA1A	0.486531	Intronic
chr19	13725001	13730000	control6	controls	59	0	chr19	13614187	13619186	deletion	controls	0	chr19	13206441	13633025	CACNA1A	0	3827	CACNA1A	0.486531	Intronic
chr19	13725001	13730000	control6	controls	60	0	chr19	13614187	13619186	deletion	controls	0	chr19	13206441	13633025	CACNA1A	0	3827	CACNA1A	0.486531	Intronic
chr19	13725001	13730000	control6	controls	62	0	chr19	13614187	13619186	deletion	controls	0	chr19	13206441	13633025	CACNA1A	0	3827	CACNA1A	0.486531	Intronic
chr19	13725001	13730000	control6	controls	65	0	chr19	13614187	13619186	deletion	controls	0	chr19	13206441	13633025	CACNA1A	0	3827	CACNA1A	0.486531	Intronic
chr19	13725001	13730000	control6	controls	68	0	chr19	13614187	13619186	deletion	controls	0	chr19	13206441	13633025	CACNA1A	0	3827	CACNA1A	0.486531	Intronic
chr19	13725001	13730000	control6	controls	69	0	chr19	13614187	13619186	deletion	controls	0	chr19	13206441	13633025	CACNA1A	0	3827	CACNA1A	0.486531	Intronic
chr19	13725001	13730000	control6	controls	70	0	chr19	13614187	13619186	deletion	controls	0	chr19	13206441	13633025	CACNA1A	0	3827	CACNA1A	0.486531	Intronic
chr19	13725001	13730000	control6	controls	72	0	chr19	13614187	13619186	deletion	controls	0	chr19	13206441	13633025	CACNA1A	0	3827	CACNA1A	0.486531	Intronic
chr19	13725001	13730000	control6	controls	76	0	chr19	13614187	13619186	deletion	controls	0	chr19	13206441	13633025	CACNA1A	0	3827	CACNA1A	0.486531	Intronic
chr19	13725001	13730000	control6	controls	78	0	chr19	13614187	13619186	deletion	controls	0	chr19	13206441	13633025	CACNA1A	0	3827	CACNA1A	0.486531	Intronic
chr19	13725001	13730000	control6	controls	79	0	chr19	13614187	13619186	deletion	controls	0	chr19	13206441	13633025	CACNA1A	0	3827	CACNA1A	0.486531	Intronic
chr19	13725001	13730000	control6	controls	80	0	chr19	13614187	13619186	deletion	controls	0	chr19	13206441	13633025	CACNA1A	0	3827	CACNA1A	0.486531	Intronic
chr19	13725001	13730000	control6	controls	81	0	chr19	13614187	13619186	deletion	controls	0	chr19	13206441	13633025	CACNA1A	0	3827	CACNA1A	0.486531	Intronic
chr19	13725001	13730000	control6	controls	82	0	chr19	13614187	13619186	deletion	controls	0	chr19	13206441	13633025	CACNA1A	0	3827	CACNA1A	0.486531	Intronic
chr19	13725001	13730000	control6	controls	85	0	chr19	13614187	13619186	deletion	controls	0	chr19	13206441	13633025	CACNA1A	0	3827	CACNA1A	0.486531	Intronic
chr19	13725001	13730000	control6	controls	86	0	chr19	13614187	13619186	deletion	controls	0	chr19	13206441	13633025	CACNA1A	0	3827	CACNA1A	0.486531	Intronic
chr19	13725001	13730000	control6	controls	87	0	chr19	13614187	13619186	deletion	controls	0	chr19	13206441	13633025	CACNA1A	0	3827	CACNA1A	0.486531	Intronic
chr19	13725001	13730000	control6	controls	88	0	chr19	13614187	13619186	deletion	controls	0	chr19	13206441	13633025	CACNA1A	0	3827	CACNA1A	0.486531	Intronic
chr19	13725001	13730000	control6	controls	89	0	chr19	13614187	13619186	deletion	controls	0	chr19	13206441	13633025	CACNA1A	0	3827	CACNA1A	0.486531	Intronic
chr19	13725001	13730000	control6	controls	90	0	chr19	13614187	13619186	deletion	controls	0	chr19	13206441	13633025	CACNA1A	0	3827	CACNA1A	0.486531	Intronic
chr19	13725001	13730000	control6	controls	92	0	chr19	13614187	13619186	deletion	controls	0	chr19	13206441	13633025	CACNA1A	0	3827	CACNA1A	0.486531	Intronic
chr19	13725001	13730000	control6	controls	93	0	chr19	13614187	13619186	deletion	controls	0	chr19	13206441	13633025	CACNA1A	0	3827	CACNA1A	0.486531	Intronic
chr19	13725001	13730000	control6	controls	95	0	chr19	13614187	13619186	deletion	controls	0	chr19	13206441	13633025	CACNA1A	0	3827	CACNA1A	0.486531	Intronic
chr19	13725001	13730000	control6	controls	96	0	chr19	13614187	13619186	deletion	controls	0	chr19	13206441	13633025	CACNA1A	0	3827	CACNA1A	0.486531	Intronic
chr19	13725001	13730000	control6	controls	98	0	chr19	13614187	13619186	deletion	controls	0	chr19	13206441	13633025	CACNA1A	0	3827	CACNA1A	0.486531	Intronic
chr19	13725001	13730000	control6	controls	100	0	chr19	13614187	13619186	deletion	controls	0	chr19	13206441	13633025	CACNA1A	0	3827	CACNA1A	0.486531	Intronic
chr5	88190001	88195000	control42	controls	1	0.00420168	chr5	88894184	88899183	deletion	controls	0.00420168	chr5	88717116	88904257	MEF2C	0	6715	MEF2C	0.399643	Intronic
chr5	88190001	88195000	control42	controls	2	0.00420168	chr5	88894184	88899183	deletion	controls	0.00420168	chr5	88717116	88904257	MEF2C	0	6715	MEF2C	0.399643	Intronic
chr5	88190001	88195000	control42	controls	4	0.00420168	chr5	88894184	88899183	deletion	controls	0.00420168	chr5	88717116	88904257	MEF2C	0	6715	MEF2C	0.399643	Intronic
chr5	88190001	88195000	control42	controls	5	0.00420168	chr5	88894184	88899183	deletion	controls	0.00420168	chr5	88717116	88904257	MEF2C	0	6715	MEF2C	0.399643	Intronic
chr5	88190001	88195000	control42	controls	6	0.00420168	chr5	88894184	88899183	deletion	controls	0.00420168	chr5	88717116	88904257	MEF2C	0	6715	MEF2C	0.399643	Intronic
chr5	88190001	88195000	control42	controls	7	0.00420168	chr5	88894184	88899183	deletion	controls	0.00420168	chr5	88717116	88904257	MEF2C	0	6715	MEF2C	0.399643	Intronic
chr5	88190001	88195000	control42	controls	8	0.00420168	chr5	88894184	88899183	deletion	controls	0.00420168	chr5	88717116	88904257	MEF2C	0	6715	MEF2C	0.399643	Intronic
chr5	88190001	88195000	control42	controls	9	0.00420168	chr5	88894184	88899183	deletion	controls	0.00420168	chr5	88717116	88904257	MEF2C	0	6715	MEF2C	0.399643	Intronic
chr5	88190001	88195000	control42	controls	10	0.00420168	chr5	88894184	88899183	deletion	controls	0.00420168	chr5	88717116	88904257	MEF2C	0	6715	MEF2C	0.399643	Intronic
chr5	88190001	88195000	control42	controls	11	0.00420168	chr5	88894184	88899183	deletion	controls	0.00420168	chr5	88717116	88904257	MEF2C	0	6715	MEF2C	0.399643	Intronic
chr5	88190001	88195000	control42	controls	12	0.00420168	chr5	88894184	88899183	deletion	controls	0.00420168	chr5	88717116	88904257	MEF2C	0	6715	MEF2C	0.399643	Intronic
chr5	88190001	88195000	control42	controls	14	0.00420168	chr5	88894184	88899183	deletion	controls	0.00420168	chr5	88717116	88904257	MEF2C	0	6715	MEF2C	0.399643	Intronic
chr5	88190001	88195000	control42	controls	17	0.00420168	chr5	88894184	88899183	deletion	controls	0.00420168	chr5	88717116	88904257	MEF2C	0	6715	MEF2C	0.399643	Intronic
chr5	88190001	88195000	control42	controls	18	0.00420168	chr5	88894184	88899183	deletion	controls	0.00420168	chr5	88717116	88904257	MEF2C	0	6715	MEF2C	0.399643	Intronic
chr5	88190001	88195000	control42	controls	19	0.00420168	chr5	88894184	88899183	deletion	controls	0.00420168	chr5	88717116	88904257	MEF2C	0	6715	MEF2C	0.399643	Intronic
chr5	88190001	88195000	control42	controls	20	0.00420168	chr5	88894184	88899183	deletion	controls	0.00420168	chr5	88717116	88904257	MEF2C	0	6715	MEF2C	0.399643	Intronic
chr5	88190001	88195000	control42	controls	22	0.00420168	chr5	88894184	88899183	deletion	controls	0.00420168	chr5	88717116	88904257	MEF2C	0	6715	MEF2C	0.399643	Intronic
chr5	88190001	88195000	control42	controls	23	0.00420168	chr5	88894184	88899183	deletion	controls	0.00420168	chr5	88717116	88904257	MEF2C	0	6715	MEF2C	0.399643	Intronic
chr5	88190001	88195000	control42	controls	24	0.00420168	chr5	88894184	88899183	deletion	controls	0.00420168	chr5	88717116	88904257	MEF2C	0	6715	MEF2C	0.399643	Intronic
chr5	88190001	88195000	control42	controls	25	0.00420168	chr5	88894184	88899183	deletion	controls	0.00420168	chr5	88717116	88904257	MEF2C	0	6715	MEF2C	0.399643	Intronic
chr5	88190001	88195000	control42	controls	27	0.00420168	chr5	88894184	88899183	deletion	controls	0.00420168	chr5	88717116	88904257	MEF2C	0	6715	MEF2C	0.399643	Intronic
chr5	88190001	88195000	control42	controls	31	0.00420168	chr5	88894184	88899183	deletion	controls	0.00420168	chr5	88717116	88904257	MEF2C	0	6715	MEF2C	0.399643	Intronic
chr5	88190001	88195000	control42	controls	32	0.00420168	chr5	88894184	88899183	deletion	controls	0.00420168	chr5	88717116	88904257	MEF2C	0	6715	MEF2C	0.399643	Intronic
chr5	88190001	88195000	control42	controls	33	0.00420168	chr5	88894184	88899183	deletion	controls	0.00420168	chr5	88717116	88904257	MEF2C	0	6715	MEF2C	0.399643	Intronic
chr5	88190001	88195000	control42	controls	35	0.00420168	chr5	88894184	88899183	deletion	controls	0.00420168	chr5	88717116	88904257	MEF2C	0	6715	MEF2C	0.399643	Intronic
chr5	88190001	88195000	control42	controls	36	0.00420168	chr5	88894184	88899183	deletion	controls	0.00420168	chr5	88717116	88904257	MEF2C	0	6715	MEF2C	0.399643	Intronic
chr5	88190001	88195000	control42	controls	37	0.00420168	chr5	88894184	88899183	deletion	controls	0.00420168	chr5	88717116	88904257	MEF2C	0	6715	MEF2C	0.399643	Intronic
chr5	88190001	88195000	control42	controls	39	0.00420168	chr5	88894184	88899183	deletion	controls	0.00420168	chr5	88717116	88904257	MEF2C	0	6715	MEF2C	0.399643	Intronic
chr5	88190001	88195000	control42	controls	43	0.00420168	chr5	88894184	88899183	deletion	controls	0.00420168	chr5	88717116	88904257	MEF2C	0	6715	MEF2C	0.399643	Intronic
chr5	88190001	88195000	control42	controls	44	0.00420168	chr5	88894184	88899183	deletion	controls	0.00420168	chr5	88717116	88904257	MEF2C	0	6715	MEF2C	0.399643	Intronic
chr5	88190001	88195000	control42	controls	46	0.00420168	chr5	88894184	88899183	deletion	controls	0.00420168	chr5	88717116	88904257	MEF2C	0	6715	MEF2C	0.399643	Intronic
chr5	88190001	88195000	control42	controls	50	0.00420168	chr5	88894184	88899183	deletion	controls	0.00420168	chr5	88717116	88904257	MEF2C	0	6715	MEF2C	0.399643	Intronic
chr5	88190001	88195000	control42	controls	52	0.00420168	chr5	88894184	88899183	deletion	controls	0.00420168	chr5	88717116	88904257	MEF2C	0	6715	MEF2C	0.399643	Intronic
chr5	88190001	88195000	control42	controls	54	0.00420168	chr5	88894184	88899183	deletion	controls	0.00420168	chr5	88717116	88904257	MEF2C	0	6715	MEF2C	0.399643	Intronic
chr5	88190001	88195000	control42	controls	55	0.00420168	chr5	88894184	88899183	deletion	controls	0.00420168	chr5	88717116	88904257	MEF2C	0	6715	MEF2C	0.399643	Intronic
chr5	88190001	88195000	control42	controls	56	0.00420168	chr5	88894184	88899183	deletion	controls	0.00420168	chr5	88717116	88904257	MEF2C	0	6715	MEF2C	0.399643	Intronic
chr5	88190001	88195000	control42	controls	58	0.00420168	chr5	88894184	88899183	deletion	controls	0.00420168	chr5	88717116	88904257	MEF2C	0	6715	MEF2C	0.399643	Intronic
chr5	88190001	88195000	control42	controls	59	0.00420168	chr5	88894184	88899183	deletion	controls	0.00420168	chr5	88717116	88904257	MEF2C	0	6715	MEF2C	0.399643	Intronic
chr5	88190001	88195000	control42	controls	60	0.00420168	chr5	88894184	88899183	deletion	controls	0.00420168	chr5	88717116	88904257	MEF2C	0	6715	MEF2C	0.399643	Intronic
chr5	88190001	88195000	control42	controls	61	0.00420168	chr5	88894184	88899183	deletion	controls	0.00420168	chr5	88717116	88904257	MEF2C	0	6715	MEF2C	0.399643	Intronic
chr5	88190001	88195000	control42	controls	62	0.00420168	chr5	88894184	88899183	deletion	controls	0.00420168	chr5	88717116	88904257	MEF2C	0	6715	MEF2C	0.399643	Intronic
chr5	88190001	88195000	control42	controls	63	0.00420168	chr5	88894184	88899183	deletion	controls	0.00420168	chr5	88717116	88904257	MEF2C	0	6715	MEF2C	0.399643	Intronic
chr5	88190001	88195000	control42	controls	66	0.00420168	chr5	88894184	88899183	deletion	controls	0.00420168	chr5	88717116	88904257	MEF2C	0	6715	MEF2C	0.399643	Intronic
chr5	88190001	88195000	control42	controls	67	0.00420168	chr5	88894184	88899183	deletion	controls	0.00420168	chr5	88717116	88904257	MEF2C	0	6715	MEF2C	0.399643	Intronic
chr5	88190001	88195000	control42	controls	68	0.00420168	chr5	88894184	88899183	deletion	controls	0.00420168	chr5	88717116	88904257	MEF2C	0	6715	MEF2C	0.399643	Intronic
chr5	88190001	88195000	control42	controls	69	0.00420168	chr5	88894184	88899183	deletion	controls	0.00420168	chr5	88717116	88904257	MEF2C	0	6715	MEF2C	0.399643	Intronic
chr5	88190001	88195000	control42	controls	71	0.00420168	chr5	88894184	88899183	deletion	controls	0.00420168	chr5	88717116	88904257	MEF2C	0	6715	MEF2C	0.399643	Intronic
chr5	88190001	88195000	control42	controls	72	0.00420168	chr5	88894184	88899183	deletion	controls	0.00420168	chr5	88717116	88904257	MEF2C	0	6715	MEF2C	0.399643	Intronic
chr5	88190001	88195000	control42	controls	77	0.00420168	chr5	88894184	88899183	deletion	controls	0.00420168	chr5	88717116	88904257	MEF2C	0	6715	MEF2C	0.399643	Intronic
chr5	88190001	88195000	control42	controls	78	0.00420168	chr5	88894184	88899183	deletion	controls	0.00420168	chr5	88717116	88904257	MEF2C	0	6715	MEF2C	0.399643	Intronic
chr5	88190001	88195000	control42	controls	79	0.00420168	chr5	88894184	88899183	deletion	controls	0.00420168	chr5	88717116	88904257	MEF2C	0	6715	MEF2C	0.399643	Intronic
chr5	88190001	88195000	control42	controls	80	0.00420168	chr5	88894184	88899183	deletion	controls	0.00420168	chr5	88717116	88904257	MEF2C	0	6715	MEF2C	0.399643	Intronic
chr5	88190001	88195000	control42	controls	81	0.00420168	chr5	88894184	88899183	deletion	controls	0.00420168	chr5	88717116	88904257	MEF2C	0	6715	MEF2C	0.399643	Intronic
chr5	88190001	88195000	control42	controls	82	0.00420168	chr5	88894184	88899183	deletion	controls	0.00420168	chr5	88717116	88904257	MEF2C	0	6715	MEF2C	0.399643	Intronic
chr5	88190001	88195000	control42	controls	84	0.00420168	chr5	88894184	88899183	deletion	controls	0.00420168	chr5	88717116	88904257	MEF2C	0	6715	MEF2C	0.399643	Intronic
chr5	88190001	88195000	control42	controls	85	0.00420168	chr5	88894184	88899183	deletion	controls	0.00420168	chr5	88717116	88904257	MEF2C	0	6715	MEF2C	0.399643	Intronic
chr5	88190001	88195000	control42	controls	86	0.00420168	chr5	88894184	88899183	deletion	controls	0.00420168	chr5	88717116	88904257	MEF2C	0	6715	MEF2C	0.399643	Intronic
chr5	88190001	88195000	control42	controls	87	0.00420168	chr5	88894184	88899183	deletion	controls	0.00420168	chr5	88717116	88904257	MEF2C	0	6715	MEF2C	0.399643	Intronic
chr5	88190001	88195000	control42	controls	89	0.00420168	chr5	88894184	88899183	deletion	controls	0.00420168	chr5	88717116	88904257	MEF2C	0	6715	MEF2C	0.399643	Intronic
chr5	88190001	88195000	control42	controls	90	0.00420168	chr5	88894184	88899183	deletion	controls	0.00420168	chr5	88717116	88904257	MEF2C	0	6715	MEF2C	0.399643	Intronic
chr5	88190001	88195000	control42	controls	91	0.00420168	chr5	88894184	88899183	deletion	controls	0.00420168	chr5	88717116	88904257	MEF2C	0	6715	MEF2C	0.399643	Intronic
chr5	88190001	88195000	control42	controls	92	0.00420168	chr5	88894184	88899183	deletion	controls	0.00420168	chr5	88717116	88904257	MEF2C	0	6715	MEF2C	0.399643	Intronic
chr5	88190001	88195000	control42	controls	93	0.00420168	chr5	88894184	88899183	deletion	controls	0.00420168	chr5	88717116	88904257	MEF2C	0	6715	MEF2C	0.399643	Intronic
chr5	88190001	88195000	control42	controls	96	0.00420168	chr5	88894184	88899183	deletion	controls	0.00420168	chr5	88717116	88904257	MEF2C	0	6715	MEF2C	0.399643	Intronic
chr5	88190001	88195000	control42	controls	97	0.00420168	chr5	88894184	88899183	deletion	controls	0.00420168	chr5	88717116	88904257	MEF2C	0	6715	MEF2C	0.399643	Intronic
chr5	88190001	88195000	control42	controls	100	0.00420168	chr5	88894184	88899183	deletion	controls	0.00420168	chr5	88717116	88904257	MEF2C	0	6715	MEF2C	0.399643	Intronic
chr2	166920001	166925000	CNET0050	patients	1	0	chr2	166063491	166068490	deletion	patients	0	chr2	165984640	166149214	SCN1A	0	5108	SCN2A	0.890849	Regulatory
chr18	55870001	55875000	CNET0043	patients	1	0	chr18	58202769	58207768	duplication	patients	0	chr18	58044225	58401540	NEDD4L	0	3547	NEDD4L	0.70456	Intronic
chr13	36210001	36215000	control117	controls	1	0	chr13	35635864	35640863	deletion	controls	0	chr13	34942269	35673022	NBEA	0	1483	NBEA	0.476324	Intronic
chr13	36210001	36215000	control117	controls	3	0	chr13	35635864	35640863	deletion	controls	0	chr13	34942269	35673022	NBEA	0	1483	NBEA	0.476324	Intronic
chr13	36210001	36215000	control117	controls	5	0	chr13	35635864	35640863	deletion	controls	0	chr13	34942269	35673022	NBEA	0	1483	NBEA	0.476324	Intronic
chr13	36210001	36215000	control117	controls	6	0	chr13	35635864	35640863	deletion	controls	0	chr13	34942269	35673022	NBEA	0	1483	NBEA	0.476324	Intronic
chr13	36210001	36215000	control117	controls	8	0	chr13	35635864	35640863	deletion	controls	0	chr13	34942269	35673022	NBEA	0	1483	NBEA	0.476324	Intronic
chr13	36210001	36215000	control117	controls	9	0	chr13	35635864	35640863	deletion	controls	0	chr13	34942269	35673022	NBEA	0	1483	NBEA	0.476324	Intronic
chr13	36210001	36215000	control117	controls	11	0	chr13	35635864	35640863	deletion	controls	0	chr13	34942269	35673022	NBEA	0	1483	NBEA	0.476324	Intronic
chr13	36210001	36215000	control117	controls	12	0	chr13	35635864	35640863	deletion	controls	0	chr13	34942269	35673022	NBEA	0	1483	NBEA	0.476324	Intronic
chr13	36210001	36215000	control117	controls	14	0	chr13	35635864	35640863	deletion	controls	0	chr13	34942269	35673022	NBEA	0	1483	NBEA	0.476324	Intronic
chr13	36210001	36215000	control117	controls	16	0	chr13	35635864	35640863	deletion	controls	0	chr13	34942269	35673022	NBEA	0	1483	NBEA	0.476324	Intronic
chr13	36210001	36215000	control117	controls	18	0	chr13	35635864	35640863	deletion	controls	0	chr13	34942269	35673022	NBEA	0	1483	NBEA	0.476324	Intronic
chr13	36210001	36215000	control117	controls	19	0	chr13	35635864	35640863	deletion	controls	0	chr13	34942269	35673022	NBEA	0	1483	NBEA	0.476324	Intronic
chr13	36210001	36215000	control117	controls	20	0	chr13	35635864	35640863	deletion	controls	0	chr13	34942269	35673022	NBEA	0	1483	NBEA	0.476324	Intronic
chr13	36210001	36215000	control117	controls	21	0	chr13	35635864	35640863	deletion	controls	0	chr13	34942269	35673022	NBEA	0	1483	NBEA	0.476324	Intronic
chr13	36210001	36215000	control117	controls	22	0	chr13	35635864	35640863	deletion	controls	0	chr13	34942269	35673022	NBEA	0	1483	NBEA	0.476324	Intronic
chr13	36210001	36215000	control117	controls	23	0	chr13	35635864	35640863	deletion	controls	0	chr13	34942269	35673022	NBEA	0	1483	NBEA	0.476324	Intronic
chr13	36210001	36215000	control117	controls	24	0	chr13	35635864	35640863	deletion	controls	0	chr13	34942269	35673022	NBEA	0	1483	NBEA	0.476324	Intronic
chr13	36210001	36215000	control117	controls	25	0	chr13	35635864	35640863	deletion	controls	0	chr13	34942269	35673022	NBEA	0	1483	NBEA	0.476324	Intronic
chr13	36210001	36215000	control117	controls	26	0	chr13	35635864	35640863	deletion	controls	0	chr13	34942269	35673022	NBEA	0	1483	NBEA	0.476324	Intronic
chr13	36210001	36215000	control117	controls	27	0	chr13	35635864	35640863	deletion	controls	0	chr13	34942269	35673022	NBEA	0	1483	NBEA	0.476324	Intronic
chr13	36210001	36215000	control117	controls	28	0	chr13	35635864	35640863	deletion	controls	0	chr13	34942269	35673022	NBEA	0	1483	NBEA	0.476324	Intronic
chr13	36210001	36215000	control117	controls	29	0	chr13	35635864	35640863	deletion	controls	0	chr13	34942269	35673022	NBEA	0	1483	NBEA	0.476324	Intronic
chr13	36210001	36215000	control117	controls	31	0	chr13	35635864	35640863	deletion	controls	0	chr13	34942269	35673022	NBEA	0	1483	NBEA	0.476324	Intronic
chr13	36210001	36215000	control117	controls	36	0	chr13	35635864	35640863	deletion	controls	0	chr13	34942269	35673022	NBEA	0	1483	NBEA	0.476324	Intronic
chr13	36210001	36215000	control117	controls	37	0	chr13	35635864	35640863	deletion	controls	0	chr13	34942269	35673022	NBEA	0	1483	NBEA	0.476324	Intronic
chr13	36210001	36215000	control117	controls	38	0	chr13	35635864	35640863	deletion	controls	0	chr13	34942269	35673022	NBEA	0	1483	NBEA	0.476324	Intronic
chr13	36210001	36215000	control117	controls	40	0	chr13	35635864	35640863	deletion	controls	0	chr13	34942269	35673022	NBEA	0	1483	NBEA	0.476324	Intronic
chr13	36210001	36215000	control117	controls	41	0	chr13	35635864	35640863	deletion	controls	0	chr13	34942269	35673022	NBEA	0	1483	NBEA	0.476324	Intronic
chr13	36210001	36215000	control117	controls	43	0	chr13	35635864	35640863	deletion	controls	0	chr13	34942269	35673022	NBEA	0	1483	NBEA	0.476324	Intronic
chr13	36210001	36215000	control117	controls	44	0	chr13	35635864	35640863	deletion	controls	0	chr13	34942269	35673022	NBEA	0	1483	NBEA	0.476324	Intronic
chr13	36210001	36215000	control117	controls	45	0	chr13	35635864	35640863	deletion	controls	0	chr13	34942269	35673022	NBEA	0	1483	NBEA	0.476324	Intronic
chr13	36210001	36215000	control117	controls	46	0	chr13	35635864	35640863	deletion	controls	0	chr13	34942269	35673022	NBEA	0	1483	NBEA	0.476324	Intronic
chr13	36210001	36215000	control117	controls	47	0	chr13	35635864	35640863	deletion	controls	0	chr13	34942269	35673022	NBEA	0	1483	NBEA	0.476324	Intronic
chr13	36210001	36215000	control117	controls	48	0	chr13	35635864	35640863	deletion	controls	0	chr13	34942269	35673022	NBEA	0	1483	NBEA	0.476324	Intronic
chr13	36210001	36215000	control117	controls	49	0	chr13	35635864	35640863	deletion	controls	0	chr13	34942269	35673022	NBEA	0	1483	NBEA	0.476324	Intronic
chr13	36210001	36215000	control117	controls	50	0	chr13	35635864	35640863	deletion	controls	0	chr13	34942269	35673022	NBEA	0	1483	NBEA	0.476324	Intronic
chr13	36210001	36215000	control117	controls	51	0	chr13	35635864	35640863	deletion	controls	0	chr13	34942269	35673022	NBEA	0	1483	NBEA	0.476324	Intronic
chr13	36210001	36215000	control117	controls	53	0	chr13	35635864	35640863	deletion	controls	0	chr13	34942269	35673022	NBEA	0	1483	NBEA	0.476324	Intronic
chr13	36210001	36215000	control117	controls	54	0	chr13	35635864	35640863	deletion	controls	0	chr13	34942269	35673022	NBEA	0	1483	NBEA	0.476324	Intronic
chr13	36210001	36215000	control117	controls	55	0	chr13	35635864	35640863	deletion	controls	0	chr13	34942269	35673022	NBEA	0	1483	NBEA	0.476324	Intronic
chr13	36210001	36215000	control117	controls	56	0	chr13	35635864	35640863	deletion	controls	0	chr13	34942269	35673022	NBEA	0	1483	NBEA	0.476324	Intronic
chr13	36210001	36215000	control117	controls	57	0	chr13	35635864	35640863	deletion	controls	0	chr13	34942269	35673022	NBEA	0	1483	NBEA	0.476324	Intronic
chr13	36210001	36215000	control117	controls	58	0	chr13	35635864	35640863	deletion	controls	0	chr13	34942269	35673022	NBEA	0	1483	NBEA	0.476324	Intronic
chr13	36210001	36215000	control117	controls	59	0	chr13	35635864	35640863	deletion	controls	0	chr13	34942269	35673022	NBEA	0	1483	NBEA	0.476324	Intronic
chr13	36210001	36215000	control117	controls	60	0	chr13	35635864	35640863	deletion	controls	0	chr13	34942269	35673022	NBEA	0	1483	NBEA	0.476324	Intronic
chr13	36210001	36215000	control117	controls	62	0	chr13	35635864	35640863	deletion	controls	0	chr13	34942269	35673022	NBEA	0	1483	NBEA	0.476324	Intronic
chr13	36210001	36215000	control117	controls	63	0	chr13	35635864	35640863	deletion	controls	0	chr13	34942269	35673022	NBEA	0	1483	NBEA	0.476324	Intronic
chr13	36210001	36215000	control117	controls	64	0	chr13	35635864	35640863	deletion	controls	0	chr13	34942269	35673022	NBEA	0	1483	NBEA	0.476324	Intronic
chr13	36210001	36215000	control117	controls	65	0	chr13	35635864	35640863	deletion	controls	0	chr13	34942269	35673022	NBEA	0	1483	NBEA	0.476324	Intronic
chr13	36210001	36215000	control117	controls	66	0	chr13	35635864	35640863	deletion	controls	0	chr13	34942269	35673022	NBEA	0	1483	NBEA	0.476324	Intronic
chr13	36210001	36215000	control117	controls	69	0	chr13	35635864	35640863	deletion	controls	0	chr13	34942269	35673022	NBEA	0	1483	NBEA	0.476324	Intronic
chr13	36210001	36215000	control117	controls	70	0	chr13	35635864	35640863	deletion	controls	0	chr13	34942269	35673022	NBEA	0	1483	NBEA	0.476324	Intronic
chr13	36210001	36215000	control117	controls	71	0	chr13	35635864	35640863	deletion	controls	0	chr13	34942269	35673022	NBEA	0	1483	NBEA	0.476324	Intronic
chr13	36210001	36215000	control117	controls	73	0	chr13	35635864	35640863	deletion	controls	0	chr13	34942269	35673022	NBEA	0	1483	NBEA	0.476324	Intronic
chr13	36210001	36215000	control117	controls	74	0	chr13	35635864	35640863	deletion	controls	0	chr13	34942269	35673022	NBEA	0	1483	NBEA	0.476324	Intronic
chr13	36210001	36215000	control117	controls	76	0	chr13	35635864	35640863	deletion	controls	0	chr13	34942269	35673022	NBEA	0	1483	NBEA	0.476324	Intronic
chr13	36210001	36215000	control117	controls	79	0	chr13	35635864	35640863	deletion	controls	0	chr13	34942269	35673022	NBEA	0	1483	NBEA	0.476324	Intronic
chr13	36210001	36215000	control117	controls	81	0	chr13	35635864	35640863	deletion	controls	0	chr13	34942269	35673022	NBEA	0	1483	NBEA	0.476324	Intronic
chr13	36210001	36215000	control117	controls	82	0	chr13	35635864	35640863	deletion	controls	0	chr13	34942269	35673022	NBEA	0	1483	NBEA	0.476324	Intronic
chr13	36210001	36215000	control117	controls	83	0	chr13	35635864	35640863	deletion	controls	0	chr13	34942269	35673022	NBEA	0	1483	NBEA	0.476324	Intronic
chr13	36210001	36215000	control117	controls	85	0	chr13	35635864	35640863	deletion	controls	0	chr13	34942269	35673022	NBEA	0	1483	NBEA	0.476324	Intronic
chr13	36210001	36215000	control117	controls	87	0	chr13	35635864	35640863	deletion	controls	0	chr13	34942269	35673022	NBEA	0	1483	NBEA	0.476324	Intronic
chr13	36210001	36215000	control117	controls	88	0	chr13	35635864	35640863	deletion	controls	0	chr13	34942269	35673022	NBEA	0	1483	NBEA	0.476324	Intronic
chr13	36210001	36215000	control117	controls	89	0	chr13	35635864	35640863	deletion	controls	0	chr13	34942269	35673022	NBEA	0	1483	NBEA	0.476324	Intronic
chr13	36210001	36215000	control117	controls	90	0	chr13	35635864	35640863	deletion	controls	0	chr13	34942269	35673022	NBEA	0	1483	NBEA	0.476324	Intronic
chr13	36210001	36215000	control117	controls	91	0	chr13	35635864	35640863	deletion	controls	0	chr13	34942269	35673022	NBEA	0	1483	NBEA	0.476324	Intronic
chr13	36210001	36215000	control117	controls	93	0	chr13	35635864	35640863	deletion	controls	0	chr13	34942269	35673022	NBEA	0	1483	NBEA	0.476324	Intronic
chr13	36210001	36215000	control117	controls	94	0	chr13	35635864	35640863	deletion	controls	0	chr13	34942269	35673022	NBEA	0	1483	NBEA	0.476324	Intronic
chr13	36210001	36215000	control117	controls	96	0	chr13	35635864	35640863	deletion	controls	0	chr13	34942269	35673022	NBEA	0	1483	NBEA	0.476324	Intronic
chr13	36210001	36215000	control117	controls	97	0	chr13	35635864	35640863	deletion	controls	0	chr13	34942269	35673022	NBEA	0	1483	NBEA	0.476324	Intronic
chr13	36210001	36215000	control117	controls	98	0	chr13	35635864	35640863	deletion	controls	0	chr13	34942269	35673022	NBEA	0	1483	NBEA	0.476324	Intronic
chr13	36210001	36215000	control117	controls	99	0	chr13	35635864	35640863	deletion	controls	0	chr13	34942269	35673022	NBEA	0	1483	NBEA	0.476324	Intronic
chr13	36210001	36215000	control117	controls	100	0	chr13	35635864	35640863	deletion	controls	0	chr13	34942269	35673022	NBEA	0	1483	NBEA	0.476324	Intronic
chr13	35605001	35610000	control28	controls	2	0	chr13	35030864	35035863	deletion	controls	0	chr13	34942269	35673022	NBEA	0	1458	NBEA	0.599753	Intronic
chr13	35605001	35610000	control28	controls	3	0	chr13	35030864	35035863	deletion	controls	0	chr13	34942269	35673022	NBEA	0	1458	NBEA	0.599753	Intronic
chr13	35605001	35610000	control28	controls	5	0	chr13	35030864	35035863	deletion	controls	0	chr13	34942269	35673022	NBEA	0	1458	NBEA	0.599753	Intronic
chr13	35605001	35610000	control28	controls	6	0	chr13	35030864	35035863	deletion	controls	0	chr13	34942269	35673022	NBEA	0	1458	NBEA	0.599753	Intronic
chr13	35605001	35610000	control28	controls	10	0	chr13	35030864	35035863	deletion	controls	0	chr13	34942269	35673022	NBEA	0	1458	NBEA	0.599753	Intronic
chr13	35605001	35610000	control28	controls	12	0	chr13	35030864	35035863	deletion	controls	0	chr13	34942269	35673022	NBEA	0	1458	NBEA	0.599753	Intronic
chr13	35605001	35610000	control28	controls	13	0	chr13	35030864	35035863	deletion	controls	0	chr13	34942269	35673022	NBEA	0	1458	NBEA	0.599753	Intronic
chr13	35605001	35610000	control28	controls	14	0	chr13	35030864	35035863	deletion	controls	0	chr13	34942269	35673022	NBEA	0	1458	NBEA	0.599753	Intronic
chr13	35605001	35610000	control28	controls	17	0	chr13	35030864	35035863	deletion	controls	0	chr13	34942269	35673022	NBEA	0	1458	NBEA	0.599753	Intronic
chr13	35605001	35610000	control28	controls	19	0	chr13	35030864	35035863	deletion	controls	0	chr13	34942269	35673022	NBEA	0	1458	NBEA	0.599753	Intronic
chr13	35605001	35610000	control28	controls	20	0	chr13	35030864	35035863	deletion	controls	0	chr13	34942269	35673022	NBEA	0	1458	NBEA	0.599753	Intronic
chr13	35605001	35610000	control28	controls	21	0	chr13	35030864	35035863	deletion	controls	0	chr13	34942269	35673022	NBEA	0	1458	NBEA	0.599753	Intronic
chr13	35605001	35610000	control28	controls	22	0	chr13	35030864	35035863	deletion	controls	0	chr13	34942269	35673022	NBEA	0	1458	NBEA	0.599753	Intronic
chr13	35605001	35610000	control28	controls	24	0	chr13	35030864	35035863	deletion	controls	0	chr13	34942269	35673022	NBEA	0	1458	NBEA	0.599753	Intronic
chr13	35605001	35610000	control28	controls	25	0	chr13	35030864	35035863	deletion	controls	0	chr13	34942269	35673022	NBEA	0	1458	NBEA	0.599753	Intronic
chr13	35605001	35610000	control28	controls	28	0	chr13	35030864	35035863	deletion	controls	0	chr13	34942269	35673022	NBEA	0	1458	NBEA	0.599753	Intronic
chr13	35605001	35610000	control28	controls	30	0	chr13	35030864	35035863	deletion	controls	0	chr13	34942269	35673022	NBEA	0	1458	NBEA	0.599753	Intronic
chr13	35605001	35610000	control28	controls	31	0	chr13	35030864	35035863	deletion	controls	0	chr13	34942269	35673022	NBEA	0	1458	NBEA	0.599753	Intronic
chr13	35605001	35610000	control28	controls	34	0	chr13	35030864	35035863	deletion	controls	0	chr13	34942269	35673022	NBEA	0	1458	NBEA	0.599753	Intronic
chr13	35605001	35610000	control28	controls	35	0	chr13	35030864	35035863	deletion	controls	0	chr13	34942269	35673022	NBEA	0	1458	NBEA	0.599753	Intronic
chr13	35605001	35610000	control28	controls	36	0	chr13	35030864	35035863	deletion	controls	0	chr13	34942269	35673022	NBEA	0	1458	NBEA	0.599753	Intronic
chr13	35605001	35610000	control28	controls	40	0	chr13	35030864	35035863	deletion	controls	0	chr13	34942269	35673022	NBEA	0	1458	NBEA	0.599753	Intronic
chr13	35605001	35610000	control28	controls	41	0	chr13	35030864	35035863	deletion	controls	0	chr13	34942269	35673022	NBEA	0	1458	NBEA	0.599753	Intronic
chr13	35605001	35610000	control28	controls	42	0	chr13	35030864	35035863	deletion	controls	0	chr13	34942269	35673022	NBEA	0	1458	NBEA	0.599753	Intronic
chr13	35605001	35610000	control28	controls	43	0	chr13	35030864	35035863	deletion	controls	0	chr13	34942269	35673022	NBEA	0	1458	NBEA	0.599753	Intronic
chr13	35605001	35610000	control28	controls	45	0	chr13	35030864	35035863	deletion	controls	0	chr13	34942269	35673022	NBEA	0	1458	NBEA	0.599753	Intronic
chr13	35605001	35610000	control28	controls	47	0	chr13	35030864	35035863	deletion	controls	0	chr13	34942269	35673022	NBEA	0	1458	NBEA	0.599753	Intronic
chr13	35605001	35610000	control28	controls	48	0	chr13	35030864	35035863	deletion	controls	0	chr13	34942269	35673022	NBEA	0	1458	NBEA	0.599753	Intronic
chr13	35605001	35610000	control28	controls	52	0	chr13	35030864	35035863	deletion	controls	0	chr13	34942269	35673022	NBEA	0	1458	NBEA	0.599753	Intronic
chr13	35605001	35610000	control28	controls	53	0	chr13	35030864	35035863	deletion	controls	0	chr13	34942269	35673022	NBEA	0	1458	NBEA	0.599753	Intronic
chr13	35605001	35610000	control28	controls	57	0	chr13	35030864	35035863	deletion	controls	0	chr13	34942269	35673022	NBEA	0	1458	NBEA	0.599753	Intronic
chr13	35605001	35610000	control28	controls	58	0	chr13	35030864	35035863	deletion	controls	0	chr13	34942269	35673022	NBEA	0	1458	NBEA	0.599753	Intronic
chr13	35605001	35610000	control28	controls	59	0	chr13	35030864	35035863	deletion	controls	0	chr13	34942269	35673022	NBEA	0	1458	NBEA	0.599753	Intronic
chr13	35605001	35610000	control28	controls	60	0	chr13	35030864	35035863	deletion	controls	0	chr13	34942269	35673022	NBEA	0	1458	NBEA	0.599753	Intronic
chr13	35605001	35610000	control28	controls	61	0	chr13	35030864	35035863	deletion	controls	0	chr13	34942269	35673022	NBEA	0	1458	NBEA	0.599753	Intronic
chr13	35605001	35610000	control28	controls	62	0	chr13	35030864	35035863	deletion	controls	0	chr13	34942269	35673022	NBEA	0	1458	NBEA	0.599753	Intronic
chr13	35605001	35610000	control28	controls	63	0	chr13	35030864	35035863	deletion	controls	0	chr13	34942269	35673022	NBEA	0	1458	NBEA	0.599753	Intronic
chr13	35605001	35610000	control28	controls	64	0	chr13	35030864	35035863	deletion	controls	0	chr13	34942269	35673022	NBEA	0	1458	NBEA	0.599753	Intronic
chr13	35605001	35610000	control28	controls	65	0	chr13	35030864	35035863	deletion	controls	0	chr13	34942269	35673022	NBEA	0	1458	NBEA	0.599753	Intronic
chr13	35605001	35610000	control28	controls	66	0	chr13	35030864	35035863	deletion	controls	0	chr13	34942269	35673022	NBEA	0	1458	NBEA	0.599753	Intronic
chr13	35605001	35610000	control28	controls	67	0	chr13	35030864	35035863	deletion	controls	0	chr13	34942269	35673022	NBEA	0	1458	NBEA	0.599753	Intronic
chr13	35605001	35610000	control28	controls	68	0	chr13	35030864	35035863	deletion	controls	0	chr13	34942269	35673022	NBEA	0	1458	NBEA	0.599753	Intronic
chr13	35605001	35610000	control28	controls	69	0	chr13	35030864	35035863	deletion	controls	0	chr13	34942269	35673022	NBEA	0	1458	NBEA	0.599753	Intronic
chr13	35605001	35610000	control28	controls	70	0	chr13	35030864	35035863	deletion	controls	0	chr13	34942269	35673022	NBEA	0	1458	NBEA	0.599753	Intronic
chr13	35605001	35610000	control28	controls	71	0	chr13	35030864	35035863	deletion	controls	0	chr13	34942269	35673022	NBEA	0	1458	NBEA	0.599753	Intronic
chr13	35605001	35610000	control28	controls	72	0	chr13	35030864	35035863	deletion	controls	0	chr13	34942269	35673022	NBEA	0	1458	NBEA	0.599753	Intronic
chr13	35605001	35610000	control28	controls	73	0	chr13	35030864	35035863	deletion	controls	0	chr13	34942269	35673022	NBEA	0	1458	NBEA	0.599753	Intronic
chr13	35605001	35610000	control28	controls	74	0	chr13	35030864	35035863	deletion	controls	0	chr13	34942269	35673022	NBEA	0	1458	NBEA	0.599753	Intronic
chr13	35605001	35610000	control28	controls	75	0	chr13	35030864	35035863	deletion	controls	0	chr13	34942269	35673022	NBEA	0	1458	NBEA	0.599753	Intronic
chr13	35605001	35610000	control28	controls	77	0	chr13	35030864	35035863	deletion	controls	0	chr13	34942269	35673022	NBEA	0	1458	NBEA	0.599753	Intronic
chr13	35605001	35610000	control28	controls	78	0	chr13	35030864	35035863	deletion	controls	0	chr13	34942269	35673022	NBEA	0	1458	NBEA	0.599753	Intronic
chr13	35605001	35610000	control28	controls	79	0	chr13	35030864	35035863	deletion	controls	0	chr13	34942269	35673022	NBEA	0	1458	NBEA	0.599753	Intronic
chr13	35605001	35610000	control28	controls	81	0	chr13	35030864	35035863	deletion	controls	0	chr13	34942269	35673022	NBEA	0	1458	NBEA	0.599753	Intronic
chr13	35605001	35610000	control28	controls	82	0	chr13	35030864	35035863	deletion	controls	0	chr13	34942269	35673022	NBEA	0	1458	NBEA	0.599753	Intronic
chr13	35605001	35610000	control28	controls	83	0	chr13	35030864	35035863	deletion	controls	0	chr13	34942269	35673022	NBEA	0	1458	NBEA	0.599753	Intronic
chr13	35605001	35610000	control28	controls	85	0	chr13	35030864	35035863	deletion	controls	0	chr13	34942269	35673022	NBEA	0	1458	NBEA	0.599753	Intronic
chr13	35605001	35610000	control28	controls	86	0	chr13	35030864	35035863	deletion	controls	0	chr13	34942269	35673022	NBEA	0	1458	NBEA	0.599753	Intronic
chr13	35605001	35610000	control28	controls	87	0	chr13	35030864	35035863	deletion	controls	0	chr13	34942269	35673022	NBEA	0	1458	NBEA	0.599753	Intronic
chr13	35605001	35610000	control28	controls	90	0	chr13	35030864	35035863	deletion	controls	0	chr13	34942269	35673022	NBEA	0	1458	NBEA	0.599753	Intronic
chr13	35605001	35610000	control28	controls	91	0	chr13	35030864	35035863	deletion	controls	0	chr13	34942269	35673022	NBEA	0	1458	NBEA	0.599753	Intronic
chr13	35605001	35610000	control28	controls	92	0	chr13	35030864	35035863	deletion	controls	0	chr13	34942269	35673022	NBEA	0	1458	NBEA	0.599753	Intronic
chr13	35605001	35610000	control28	controls	93	0	chr13	35030864	35035863	deletion	controls	0	chr13	34942269	35673022	NBEA	0	1458	NBEA	0.599753	Intronic
chr13	35605001	35610000	control28	controls	96	0	chr13	35030864	35035863	deletion	controls	0	chr13	34942269	35673022	NBEA	0	1458	NBEA	0.599753	Intronic
chr13	35605001	35610000	control28	controls	98	0	chr13	35030864	35035863	deletion	controls	0	chr13	34942269	35673022	NBEA	0	1458	NBEA	0.599753	Intronic
chr13	35605001	35610000	control28	controls	99	0	chr13	35030864	35035863	deletion	controls	0	chr13	34942269	35673022	NBEA	0	1458	NBEA	0.599753	Intronic
chr7	146795001	146800000	control180	controls	1	0	chr7	147097909	147102908	deletion	controls	0	chr7	146116001	148420998	CNTNAP2	0	7353	CNTNAP2	0.468552	Intronic
chr7	146795001	146800000	control180	controls	2	0	chr7	147097909	147102908	deletion	controls	0	chr7	146116001	148420998	CNTNAP2	0	7353	CNTNAP2	0.468552	Intronic
chr7	146795001	146800000	control180	controls	6	0	chr7	147097909	147102908	deletion	controls	0	chr7	146116001	148420998	CNTNAP2	0	7353	CNTNAP2	0.468552	Intronic
chr7	146795001	146800000	control180	controls	7	0	chr7	147097909	147102908	deletion	controls	0	chr7	146116001	148420998	CNTNAP2	0	7353	CNTNAP2	0.468552	Intronic
chr7	146795001	146800000	control180	controls	9	0	chr7	147097909	147102908	deletion	controls	0	chr7	146116001	148420998	CNTNAP2	0	7353	CNTNAP2	0.468552	Intronic
chr7	146795001	146800000	control180	controls	10	0	chr7	147097909	147102908	deletion	controls	0	chr7	146116001	148420998	CNTNAP2	0	7353	CNTNAP2	0.468552	Intronic
chr7	146795001	146800000	control180	controls	12	0	chr7	147097909	147102908	deletion	controls	0	chr7	146116001	148420998	CNTNAP2	0	7353	CNTNAP2	0.468552	Intronic
chr7	146795001	146800000	control180	controls	15	0	chr7	147097909	147102908	deletion	controls	0	chr7	146116001	148420998	CNTNAP2	0	7353	CNTNAP2	0.468552	Intronic
chr7	146795001	146800000	control180	controls	18	0	chr7	147097909	147102908	deletion	controls	0	chr7	146116001	148420998	CNTNAP2	0	7353	CNTNAP2	0.468552	Intronic
chr7	146795001	146800000	control180	controls	19	0	chr7	147097909	147102908	deletion	controls	0	chr7	146116001	148420998	CNTNAP2	0	7353	CNTNAP2	0.468552	Intronic
chr7	146795001	146800000	control180	controls	20	0	chr7	147097909	147102908	deletion	controls	0	chr7	146116001	148420998	CNTNAP2	0	7353	CNTNAP2	0.468552	Intronic
chr7	146795001	146800000	control180	controls	21	0	chr7	147097909	147102908	deletion	controls	0	chr7	146116001	148420998	CNTNAP2	0	7353	CNTNAP2	0.468552	Intronic
chr7	146795001	146800000	control180	controls	24	0	chr7	147097909	147102908	deletion	controls	0	chr7	146116001	148420998	CNTNAP2	0	7353	CNTNAP2	0.468552	Intronic
chr7	146795001	146800000	control180	controls	25	0	chr7	147097909	147102908	deletion	controls	0	chr7	146116001	148420998	CNTNAP2	0	7353	CNTNAP2	0.468552	Intronic
chr7	146795001	146800000	control180	controls	26	0	chr7	147097909	147102908	deletion	controls	0	chr7	146116001	148420998	CNTNAP2	0	7353	CNTNAP2	0.468552	Intronic
chr7	146795001	146800000	control180	controls	28	0	chr7	147097909	147102908	deletion	controls	0	chr7	146116001	148420998	CNTNAP2	0	7353	CNTNAP2	0.468552	Intronic
chr7	146795001	146800000	control180	controls	29	0	chr7	147097909	147102908	deletion	controls	0	chr7	146116001	148420998	CNTNAP2	0	7353	CNTNAP2	0.468552	Intronic
chr7	146795001	146800000	control180	controls	30	0	chr7	147097909	147102908	deletion	controls	0	chr7	146116001	148420998	CNTNAP2	0	7353	CNTNAP2	0.468552	Intronic
chr7	146795001	146800000	control180	controls	31	0	chr7	147097909	147102908	deletion	controls	0	chr7	146116001	148420998	CNTNAP2	0	7353	CNTNAP2	0.468552	Intronic
chr7	146795001	146800000	control180	controls	32	0	chr7	147097909	147102908	deletion	controls	0	chr7	146116001	148420998	CNTNAP2	0	7353	CNTNAP2	0.468552	Intronic
chr7	146795001	146800000	control180	controls	33	0	chr7	147097909	147102908	deletion	controls	0	chr7	146116001	148420998	CNTNAP2	0	7353	CNTNAP2	0.468552	Intronic
chr7	146795001	146800000	control180	controls	34	0	chr7	147097909	147102908	deletion	controls	0	chr7	146116001	148420998	CNTNAP2	0	7353	CNTNAP2	0.468552	Intronic
chr7	146795001	146800000	control180	controls	37	0	chr7	147097909	147102908	deletion	controls	0	chr7	146116001	148420998	CNTNAP2	0	7353	CNTNAP2	0.468552	Intronic
chr7	146795001	146800000	control180	controls	38	0	chr7	147097909	147102908	deletion	controls	0	chr7	146116001	148420998	CNTNAP2	0	7353	CNTNAP2	0.468552	Intronic
chr7	146795001	146800000	control180	controls	41	0	chr7	147097909	147102908	deletion	controls	0	chr7	146116001	148420998	CNTNAP2	0	7353	CNTNAP2	0.468552	Intronic
chr7	146795001	146800000	control180	controls	42	0	chr7	147097909	147102908	deletion	controls	0	chr7	146116001	148420998	CNTNAP2	0	7353	CNTNAP2	0.468552	Intronic
chr7	146795001	146800000	control180	controls	44	0	chr7	147097909	147102908	deletion	controls	0	chr7	146116001	148420998	CNTNAP2	0	7353	CNTNAP2	0.468552	Intronic
chr7	146795001	146800000	control180	controls	47	0	chr7	147097909	147102908	deletion	controls	0	chr7	146116001	148420998	CNTNAP2	0	7353	CNTNAP2	0.468552	Intronic
chr7	146795001	146800000	control180	controls	48	0	chr7	147097909	147102908	deletion	controls	0	chr7	146116001	148420998	CNTNAP2	0	7353	CNTNAP2	0.468552	Intronic
chr7	146795001	146800000	control180	controls	49	0	chr7	147097909	147102908	deletion	controls	0	chr7	146116001	148420998	CNTNAP2	0	7353	CNTNAP2	0.468552	Intronic
chr7	146795001	146800000	control180	controls	50	0	chr7	147097909	147102908	deletion	controls	0	chr7	146116001	148420998	CNTNAP2	0	7353	CNTNAP2	0.468552	Intronic
chr7	146795001	146800000	control180	controls	51	0	chr7	147097909	147102908	deletion	controls	0	chr7	146116001	148420998	CNTNAP2	0	7353	CNTNAP2	0.468552	Intronic
chr7	146795001	146800000	control180	controls	52	0	chr7	147097909	147102908	deletion	controls	0	chr7	146116001	148420998	CNTNAP2	0	7353	CNTNAP2	0.468552	Intronic
chr7	146795001	146800000	control180	controls	53	0	chr7	147097909	147102908	deletion	controls	0	chr7	146116001	148420998	CNTNAP2	0	7353	CNTNAP2	0.468552	Intronic
chr7	146795001	146800000	control180	controls	54	0	chr7	147097909	147102908	deletion	controls	0	chr7	146116001	148420998	CNTNAP2	0	7353	CNTNAP2	0.468552	Intronic
chr7	146795001	146800000	control180	controls	57	0	chr7	147097909	147102908	deletion	controls	0	chr7	146116001	148420998	CNTNAP2	0	7353	CNTNAP2	0.468552	Intronic
chr7	146795001	146800000	control180	controls	58	0	chr7	147097909	147102908	deletion	controls	0	chr7	146116001	148420998	CNTNAP2	0	7353	CNTNAP2	0.468552	Intronic
chr7	146795001	146800000	control180	controls	60	0	chr7	147097909	147102908	deletion	controls	0	chr7	146116001	148420998	CNTNAP2	0	7353	CNTNAP2	0.468552	Intronic
chr7	146795001	146800000	control180	controls	68	0	chr7	147097909	147102908	deletion	controls	0	chr7	146116001	148420998	CNTNAP2	0	7353	CNTNAP2	0.468552	Intronic
chr7	146795001	146800000	control180	controls	70	0	chr7	147097909	147102908	deletion	controls	0	chr7	146116001	148420998	CNTNAP2	0	7353	CNTNAP2	0.468552	Intronic
chr7	146795001	146800000	control180	controls	71	0	chr7	147097909	147102908	deletion	controls	0	chr7	146116001	148420998	CNTNAP2	0	7353	CNTNAP2	0.468552	Intronic
chr7	146795001	146800000	control180	controls	73	0	chr7	147097909	147102908	deletion	controls	0	chr7	146116001	148420998	CNTNAP2	0	7353	CNTNAP2	0.468552	Intronic
chr7	146795001	146800000	control180	controls	74	0	chr7	147097909	147102908	deletion	controls	0	chr7	146116001	148420998	CNTNAP2	0	7353	CNTNAP2	0.468552	Intronic
chr7	146795001	146800000	control180	controls	76	0	chr7	147097909	147102908	deletion	controls	0	chr7	146116001	148420998	CNTNAP2	0	7353	CNTNAP2	0.468552	Intronic
chr7	146795001	146800000	control180	controls	79	0	chr7	147097909	147102908	deletion	controls	0	chr7	146116001	148420998	CNTNAP2	0	7353	CNTNAP2	0.468552	Intronic
chr7	146795001	146800000	control180	controls	80	0	chr7	147097909	147102908	deletion	controls	0	chr7	146116001	148420998	CNTNAP2	0	7353	CNTNAP2	0.468552	Intronic
chr7	146795001	146800000	control180	controls	81	0	chr7	147097909	147102908	deletion	controls	0	chr7	146116001	148420998	CNTNAP2	0	7353	CNTNAP2	0.468552	Intronic
chr7	146795001	146800000	control180	controls	84	0	chr7	147097909	147102908	deletion	controls	0	chr7	146116001	148420998	CNTNAP2	0	7353	CNTNAP2	0.468552	Intronic
chr7	146795001	146800000	control180	controls	86	0	chr7	147097909	147102908	deletion	controls	0	chr7	146116001	148420998	CNTNAP2	0	7353	CNTNAP2	0.468552	Intronic
chr7	146795001	146800000	control180	controls	87	0	chr7	147097909	147102908	deletion	controls	0	chr7	146116001	148420998	CNTNAP2	0	7353	CNTNAP2	0.468552	Intronic
chr7	146795001	146800000	control180	controls	88	0	chr7	147097909	147102908	deletion	controls	0	chr7	146116001	148420998	CNTNAP2	0	7353	CNTNAP2	0.468552	Intronic
chr7	146795001	146800000	control180	controls	91	0	chr7	147097909	147102908	deletion	controls	0	chr7	146116001	148420998	CNTNAP2	0	7353	CNTNAP2	0.468552	Intronic
chr7	146795001	146800000	control180	controls	92	0	chr7	147097909	147102908	deletion	controls	0	chr7	146116001	148420998	CNTNAP2	0	7353	CNTNAP2	0.468552	Intronic
chr7	146795001	146800000	control180	controls	94	0	chr7	147097909	147102908	deletion	controls	0	chr7	146116001	148420998	CNTNAP2	0	7353	CNTNAP2	0.468552	Intronic
chr7	146795001	146800000	control180	controls	96	0	chr7	147097909	147102908	deletion	controls	0	chr7	146116001	148420998	CNTNAP2	0	7353	CNTNAP2	0.468552	Intronic
chr7	146795001	146800000	control180	controls	97	0	chr7	147097909	147102908	deletion	controls	0	chr7	146116001	148420998	CNTNAP2	0	7353	CNTNAP2	0.468552	Intronic
chr7	146795001	146800000	control180	controls	98	0	chr7	147097909	147102908	deletion	controls	0	chr7	146116001	148420998	CNTNAP2	0	7353	CNTNAP2	0.468552	Intronic
chr7	146795001	146800000	control180	controls	100	0	chr7	147097909	147102908	deletion	controls	0	chr7	146116001	148420998	CNTNAP2	0	7353	CNTNAP2	0.468552	Intronic
chr5	88070001	88075000	CNET0070	patients	1	0.00420168	chr5	88774184	88779183	duplication	patients	0.00420168	chr5	88717116	88904257	MEF2C	0	6703	MEF2C	0.625493	Intronic
chr1	237700001	237705000	control225	controls	1	0	chr1	237536701	237541700	deletion	controls	0	chr1	237042183	237833988	RYR2	0	674	RYR2	0.181613	Intronic
chr1	237700001	237705000	control225	controls	5	0	chr1	237536701	237541700	deletion	controls	0	chr1	237042183	237833988	RYR2	0	674	RYR2	0.181613	Intronic
chr1	237700001	237705000	control225	controls	6	0	chr1	237536701	237541700	deletion	controls	0	chr1	237042183	237833988	RYR2	0	674	RYR2	0.181613	Intronic
chr1	237700001	237705000	control225	controls	8	0	chr1	237536701	237541700	deletion	controls	0	chr1	237042183	237833988	RYR2	0	674	RYR2	0.181613	Intronic
chr1	237700001	237705000	control225	controls	9	0	chr1	237536701	237541700	deletion	controls	0	chr1	237042183	237833988	RYR2	0	674	RYR2	0.181613	Intronic
chr1	237700001	237705000	control225	controls	10	0	chr1	237536701	237541700	deletion	controls	0	chr1	237042183	237833988	RYR2	0	674	RYR2	0.181613	Intronic
chr1	237700001	237705000	control225	controls	11	0	chr1	237536701	237541700	deletion	controls	0	chr1	237042183	237833988	RYR2	0	674	RYR2	0.181613	Intronic
chr1	237700001	237705000	control225	controls	12	0	chr1	237536701	237541700	deletion	controls	0	chr1	237042183	237833988	RYR2	0	674	RYR2	0.181613	Intronic
chr1	237700001	237705000	control225	controls	13	0	chr1	237536701	237541700	deletion	controls	0	chr1	237042183	237833988	RYR2	0	674	RYR2	0.181613	Intronic
chr1	237700001	237705000	control225	controls	14	0	chr1	237536701	237541700	deletion	controls	0	chr1	237042183	237833988	RYR2	0	674	RYR2	0.181613	Intronic
chr1	237700001	237705000	control225	controls	16	0	chr1	237536701	237541700	deletion	controls	0	chr1	237042183	237833988	RYR2	0	674	RYR2	0.181613	Intronic
chr1	237700001	237705000	control225	controls	17	0	chr1	237536701	237541700	deletion	controls	0	chr1	237042183	237833988	RYR2	0	674	RYR2	0.181613	Intronic
chr1	237700001	237705000	control225	controls	18	0	chr1	237536701	237541700	deletion	controls	0	chr1	237042183	237833988	RYR2	0	674	RYR2	0.181613	Intronic
chr1	237700001	237705000	control225	controls	19	0	chr1	237536701	237541700	deletion	controls	0	chr1	237042183	237833988	RYR2	0	674	RYR2	0.181613	Intronic
chr1	237700001	237705000	control225	controls	20	0	chr1	237536701	237541700	deletion	controls	0	chr1	237042183	237833988	RYR2	0	674	RYR2	0.181613	Intronic
chr1	237700001	237705000	control225	controls	21	0	chr1	237536701	237541700	deletion	controls	0	chr1	237042183	237833988	RYR2	0	674	RYR2	0.181613	Intronic
chr1	237700001	237705000	control225	controls	22	0	chr1	237536701	237541700	deletion	controls	0	chr1	237042183	237833988	RYR2	0	674	RYR2	0.181613	Intronic
chr1	237700001	237705000	control225	controls	23	0	chr1	237536701	237541700	deletion	controls	0	chr1	237042183	237833988	RYR2	0	674	RYR2	0.181613	Intronic
chr1	237700001	237705000	control225	controls	25	0	chr1	237536701	237541700	deletion	controls	0	chr1	237042183	237833988	RYR2	0	674	RYR2	0.181613	Intronic
chr1	237700001	237705000	control225	controls	26	0	chr1	237536701	237541700	deletion	controls	0	chr1	237042183	237833988	RYR2	0	674	RYR2	0.181613	Intronic
chr1	237700001	237705000	control225	controls	27	0	chr1	237536701	237541700	deletion	controls	0	chr1	237042183	237833988	RYR2	0	674	RYR2	0.181613	Intronic
chr1	237700001	237705000	control225	controls	28	0	chr1	237536701	237541700	deletion	controls	0	chr1	237042183	237833988	RYR2	0	674	RYR2	0.181613	Intronic
chr1	237700001	237705000	control225	controls	30	0	chr1	237536701	237541700	deletion	controls	0	chr1	237042183	237833988	RYR2	0	674	RYR2	0.181613	Intronic
chr1	237700001	237705000	control225	controls	31	0	chr1	237536701	237541700	deletion	controls	0	chr1	237042183	237833988	RYR2	0	674	RYR2	0.181613	Intronic
chr1	237700001	237705000	control225	controls	33	0	chr1	237536701	237541700	deletion	controls	0	chr1	237042183	237833988	RYR2	0	674	RYR2	0.181613	Intronic
chr1	237700001	237705000	control225	controls	34	0	chr1	237536701	237541700	deletion	controls	0	chr1	237042183	237833988	RYR2	0	674	RYR2	0.181613	Intronic
chr1	237700001	237705000	control225	controls	35	0	chr1	237536701	237541700	deletion	controls	0	chr1	237042183	237833988	RYR2	0	674	RYR2	0.181613	Intronic
chr1	237700001	237705000	control225	controls	36	0	chr1	237536701	237541700	deletion	controls	0	chr1	237042183	237833988	RYR2	0	674	RYR2	0.181613	Intronic
chr1	237700001	237705000	control225	controls	38	0	chr1	237536701	237541700	deletion	controls	0	chr1	237042183	237833988	RYR2	0	674	RYR2	0.181613	Intronic
chr1	237700001	237705000	control225	controls	39	0	chr1	237536701	237541700	deletion	controls	0	chr1	237042183	237833988	RYR2	0	674	RYR2	0.181613	Intronic
chr1	237700001	237705000	control225	controls	41	0	chr1	237536701	237541700	deletion	controls	0	chr1	237042183	237833988	RYR2	0	674	RYR2	0.181613	Intronic
chr1	237700001	237705000	control225	controls	42	0	chr1	237536701	237541700	deletion	controls	0	chr1	237042183	237833988	RYR2	0	674	RYR2	0.181613	Intronic
chr1	237700001	237705000	control225	controls	43	0	chr1	237536701	237541700	deletion	controls	0	chr1	237042183	237833988	RYR2	0	674	RYR2	0.181613	Intronic
chr1	237700001	237705000	control225	controls	46	0	chr1	237536701	237541700	deletion	controls	0	chr1	237042183	237833988	RYR2	0	674	RYR2	0.181613	Intronic
chr1	237700001	237705000	control225	controls	47	0	chr1	237536701	237541700	deletion	controls	0	chr1	237042183	237833988	RYR2	0	674	RYR2	0.181613	Intronic
chr1	237700001	237705000	control225	controls	49	0	chr1	237536701	237541700	deletion	controls	0	chr1	237042183	237833988	RYR2	0	674	RYR2	0.181613	Intronic
chr1	237700001	237705000	control225	controls	50	0	chr1	237536701	237541700	deletion	controls	0	chr1	237042183	237833988	RYR2	0	674	RYR2	0.181613	Intronic
chr1	237700001	237705000	control225	controls	51	0	chr1	237536701	237541700	deletion	controls	0	chr1	237042183	237833988	RYR2	0	674	RYR2	0.181613	Intronic
chr1	237700001	237705000	control225	controls	52	0	chr1	237536701	237541700	deletion	controls	0	chr1	237042183	237833988	RYR2	0	674	RYR2	0.181613	Intronic
chr1	237700001	237705000	control225	controls	53	0	chr1	237536701	237541700	deletion	controls	0	chr1	237042183	237833988	RYR2	0	674	RYR2	0.181613	Intronic
chr1	237700001	237705000	control225	controls	54	0	chr1	237536701	237541700	deletion	controls	0	chr1	237042183	237833988	RYR2	0	674	RYR2	0.181613	Intronic
chr1	237700001	237705000	control225	controls	55	0	chr1	237536701	237541700	deletion	controls	0	chr1	237042183	237833988	RYR2	0	674	RYR2	0.181613	Intronic
chr1	237700001	237705000	control225	controls	56	0	chr1	237536701	237541700	deletion	controls	0	chr1	237042183	237833988	RYR2	0	674	RYR2	0.181613	Intronic
chr1	237700001	237705000	control225	controls	57	0	chr1	237536701	237541700	deletion	controls	0	chr1	237042183	237833988	RYR2	0	674	RYR2	0.181613	Intronic
chr1	237700001	237705000	control225	controls	59	0	chr1	237536701	237541700	deletion	controls	0	chr1	237042183	237833988	RYR2	0	674	RYR2	0.181613	Intronic
chr1	237700001	237705000	control225	controls	60	0	chr1	237536701	237541700	deletion	controls	0	chr1	237042183	237833988	RYR2	0	674	RYR2	0.181613	Intronic
chr1	237700001	237705000	control225	controls	61	0	chr1	237536701	237541700	deletion	controls	0	chr1	237042183	237833988	RYR2	0	674	RYR2	0.181613	Intronic
chr1	237700001	237705000	control225	controls	64	0	chr1	237536701	237541700	deletion	controls	0	chr1	237042183	237833988	RYR2	0	674	RYR2	0.181613	Intronic
chr1	237700001	237705000	control225	controls	66	0	chr1	237536701	237541700	deletion	controls	0	chr1	237042183	237833988	RYR2	0	674	RYR2	0.181613	Intronic
chr1	237700001	237705000	control225	controls	67	0	chr1	237536701	237541700	deletion	controls	0	chr1	237042183	237833988	RYR2	0	674	RYR2	0.181613	Intronic
chr1	237700001	237705000	control225	controls	68	0	chr1	237536701	237541700	deletion	controls	0	chr1	237042183	237833988	RYR2	0	674	RYR2	0.181613	Intronic
chr1	237700001	237705000	control225	controls	70	0	chr1	237536701	237541700	deletion	controls	0	chr1	237042183	237833988	RYR2	0	674	RYR2	0.181613	Intronic
chr1	237700001	237705000	control225	controls	71	0	chr1	237536701	237541700	deletion	controls	0	chr1	237042183	237833988	RYR2	0	674	RYR2	0.181613	Intronic
chr1	237700001	237705000	control225	controls	72	0	chr1	237536701	237541700	deletion	controls	0	chr1	237042183	237833988	RYR2	0	674	RYR2	0.181613	Intronic
chr1	237700001	237705000	control225	controls	73	0	chr1	237536701	237541700	deletion	controls	0	chr1	237042183	237833988	RYR2	0	674	RYR2	0.181613	Intronic
chr1	237700001	237705000	control225	controls	74	0	chr1	237536701	237541700	deletion	controls	0	chr1	237042183	237833988	RYR2	0	674	RYR2	0.181613	Intronic
chr1	237700001	237705000	control225	controls	75	0	chr1	237536701	237541700	deletion	controls	0	chr1	237042183	237833988	RYR2	0	674	RYR2	0.181613	Intronic
chr1	237700001	237705000	control225	controls	76	0	chr1	237536701	237541700	deletion	controls	0	chr1	237042183	237833988	RYR2	0	674	RYR2	0.181613	Intronic
chr1	237700001	237705000	control225	controls	77	0	chr1	237536701	237541700	deletion	controls	0	chr1	237042183	237833988	RYR2	0	674	RYR2	0.181613	Intronic
chr1	237700001	237705000	control225	controls	81	0	chr1	237536701	237541700	deletion	controls	0	chr1	237042183	237833988	RYR2	0	674	RYR2	0.181613	Intronic
chr1	237700001	237705000	control225	controls	82	0	chr1	237536701	237541700	deletion	controls	0	chr1	237042183	237833988	RYR2	0	674	RYR2	0.181613	Intronic
chr1	237700001	237705000	control225	controls	83	0	chr1	237536701	237541700	deletion	controls	0	chr1	237042183	237833988	RYR2	0	674	RYR2	0.181613	Intronic
chr1	237700001	237705000	control225	controls	85	0	chr1	237536701	237541700	deletion	controls	0	chr1	237042183	237833988	RYR2	0	674	RYR2	0.181613	Intronic
chr1	237700001	237705000	control225	controls	86	0	chr1	237536701	237541700	deletion	controls	0	chr1	237042183	237833988	RYR2	0	674	RYR2	0.181613	Intronic
chr1	237700001	237705000	control225	controls	87	0	chr1	237536701	237541700	deletion	controls	0	chr1	237042183	237833988	RYR2	0	674	RYR2	0.181613	Intronic
chr1	237700001	237705000	control225	controls	89	0	chr1	237536701	237541700	deletion	controls	0	chr1	237042183	237833988	RYR2	0	674	RYR2	0.181613	Intronic
chr1	237700001	237705000	control225	controls	90	0	chr1	237536701	237541700	deletion	controls	0	chr1	237042183	237833988	RYR2	0	674	RYR2	0.181613	Intronic
chr1	237700001	237705000	control225	controls	92	0	chr1	237536701	237541700	deletion	controls	0	chr1	237042183	237833988	RYR2	0	674	RYR2	0.181613	Intronic
chr1	237700001	237705000	control225	controls	94	0	chr1	237536701	237541700	deletion	controls	0	chr1	237042183	237833988	RYR2	0	674	RYR2	0.181613	Intronic
chr1	237700001	237705000	control225	controls	96	0	chr1	237536701	237541700	deletion	controls	0	chr1	237042183	237833988	RYR2	0	674	RYR2	0.181613	Intronic
chr1	237700001	237705000	control225	controls	98	0	chr1	237536701	237541700	deletion	controls	0	chr1	237042183	237833988	RYR2	0	674	RYR2	0.181613	Intronic
chr1	237700001	237705000	control225	controls	100	0	chr1	237536701	237541700	deletion	controls	0	chr1	237042183	237833988	RYR2	0	674	RYR2	0.181613	Intronic
chr2	167115001	167120000	control195	controls	3	0	chr2	166258491	166263490	deletion	controls	0	chr2	166195184	166376001	SCN9A	0	5118	SCN2A	0.856821	Regulatory
chr2	167115001	167120000	control195	controls	5	0	chr2	166258491	166263490	deletion	controls	0	chr2	166195184	166376001	SCN9A	0	5118	SCN2A	0.856821	Regulatory
chr2	167115001	167120000	control195	controls	6	0	chr2	166258491	166263490	deletion	controls	0	chr2	166195184	166376001	SCN9A	0	5118	SCN2A	0.856821	Regulatory
chr2	167115001	167120000	control195	controls	7	0	chr2	166258491	166263490	deletion	controls	0	chr2	166195184	166376001	SCN9A	0	5118	SCN2A	0.856821	Regulatory
chr2	167115001	167120000	control195	controls	8	0	chr2	166258491	166263490	deletion	controls	0	chr2	166195184	166376001	SCN9A	0	5118	SCN2A	0.856821	Regulatory
chr2	167115001	167120000	control195	controls	9	0	chr2	166258491	166263490	deletion	controls	0	chr2	166195184	166376001	SCN9A	0	5118	SCN2A	0.856821	Regulatory
chr2	167115001	167120000	control195	controls	10	0	chr2	166258491	166263490	deletion	controls	0	chr2	166195184	166376001	SCN9A	0	5118	SCN2A	0.856821	Regulatory
chr2	167115001	167120000	control195	controls	12	0	chr2	166258491	166263490	deletion	controls	0	chr2	166195184	166376001	SCN9A	0	5118	SCN2A	0.856821	Regulatory
chr2	167115001	167120000	control195	controls	14	0	chr2	166258491	166263490	deletion	controls	0	chr2	166195184	166376001	SCN9A	0	5118	SCN2A	0.856821	Regulatory
chr2	167115001	167120000	control195	controls	16	0	chr2	166258491	166263490	deletion	controls	0	chr2	166195184	166376001	SCN9A	0	5118	SCN2A	0.856821	Regulatory
chr2	167115001	167120000	control195	controls	17	0	chr2	166258491	166263490	deletion	controls	0	chr2	166195184	166376001	SCN9A	0	5118	SCN2A	0.856821	Regulatory
chr2	167115001	167120000	control195	controls	18	0	chr2	166258491	166263490	deletion	controls	0	chr2	166195184	166376001	SCN9A	0	5118	SCN2A	0.856821	Regulatory
chr2	167115001	167120000	control195	controls	19	0	chr2	166258491	166263490	deletion	controls	0	chr2	166195184	166376001	SCN9A	0	5118	SCN2A	0.856821	Regulatory
chr2	167115001	167120000	control195	controls	20	0	chr2	166258491	166263490	deletion	controls	0	chr2	166195184	166376001	SCN9A	0	5118	SCN2A	0.856821	Regulatory
chr2	167115001	167120000	control195	controls	23	0	chr2	166258491	166263490	deletion	controls	0	chr2	166195184	166376001	SCN9A	0	5118	SCN2A	0.856821	Regulatory
chr2	167115001	167120000	control195	controls	25	0	chr2	166258491	166263490	deletion	controls	0	chr2	166195184	166376001	SCN9A	0	5118	SCN2A	0.856821	Regulatory
chr2	167115001	167120000	control195	controls	27	0	chr2	166258491	166263490	deletion	controls	0	chr2	166195184	166376001	SCN9A	0	5118	SCN2A	0.856821	Regulatory
chr2	167115001	167120000	control195	controls	28	0	chr2	166258491	166263490	deletion	controls	0	chr2	166195184	166376001	SCN9A	0	5118	SCN2A	0.856821	Regulatory
chr2	167115001	167120000	control195	controls	29	0	chr2	166258491	166263490	deletion	controls	0	chr2	166195184	166376001	SCN9A	0	5118	SCN2A	0.856821	Regulatory
chr2	167115001	167120000	control195	controls	30	0	chr2	166258491	166263490	deletion	controls	0	chr2	166195184	166376001	SCN9A	0	5118	SCN2A	0.856821	Regulatory
chr2	167115001	167120000	control195	controls	31	0	chr2	166258491	166263490	deletion	controls	0	chr2	166195184	166376001	SCN9A	0	5118	SCN2A	0.856821	Regulatory
chr2	167115001	167120000	control195	controls	32	0	chr2	166258491	166263490	deletion	controls	0	chr2	166195184	166376001	SCN9A	0	5118	SCN2A	0.856821	Regulatory
chr2	167115001	167120000	control195	controls	33	0	chr2	166258491	166263490	deletion	controls	0	chr2	166195184	166376001	SCN9A	0	5118	SCN2A	0.856821	Regulatory
chr2	167115001	167120000	control195	controls	34	0	chr2	166258491	166263490	deletion	controls	0	chr2	166195184	166376001	SCN9A	0	5118	SCN2A	0.856821	Regulatory
chr2	167115001	167120000	control195	controls	35	0	chr2	166258491	166263490	deletion	controls	0	chr2	166195184	166376001	SCN9A	0	5118	SCN2A	0.856821	Regulatory
chr2	167115001	167120000	control195	controls	36	0	chr2	166258491	166263490	deletion	controls	0	chr2	166195184	166376001	SCN9A	0	5118	SCN2A	0.856821	Regulatory
chr2	167115001	167120000	control195	controls	37	0	chr2	166258491	166263490	deletion	controls	0	chr2	166195184	166376001	SCN9A	0	5118	SCN2A	0.856821	Regulatory
chr2	167115001	167120000	control195	controls	38	0	chr2	166258491	166263490	deletion	controls	0	chr2	166195184	166376001	SCN9A	0	5118	SCN2A	0.856821	Regulatory
chr2	167115001	167120000	control195	controls	39	0	chr2	166258491	166263490	deletion	controls	0	chr2	166195184	166376001	SCN9A	0	5118	SCN2A	0.856821	Regulatory
chr2	167115001	167120000	control195	controls	41	0	chr2	166258491	166263490	deletion	controls	0	chr2	166195184	166376001	SCN9A	0	5118	SCN2A	0.856821	Regulatory
chr2	167115001	167120000	control195	controls	42	0	chr2	166258491	166263490	deletion	controls	0	chr2	166195184	166376001	SCN9A	0	5118	SCN2A	0.856821	Regulatory
chr2	167115001	167120000	control195	controls	43	0	chr2	166258491	166263490	deletion	controls	0	chr2	166195184	166376001	SCN9A	0	5118	SCN2A	0.856821	Regulatory
chr2	167115001	167120000	control195	controls	44	0	chr2	166258491	166263490	deletion	controls	0	chr2	166195184	166376001	SCN9A	0	5118	SCN2A	0.856821	Regulatory
chr2	167115001	167120000	control195	controls	45	0	chr2	166258491	166263490	deletion	controls	0	chr2	166195184	166376001	SCN9A	0	5118	SCN2A	0.856821	Regulatory
chr2	167115001	167120000	control195	controls	46	0	chr2	166258491	166263490	deletion	controls	0	chr2	166195184	166376001	SCN9A	0	5118	SCN2A	0.856821	Regulatory
chr2	167115001	167120000	control195	controls	47	0	chr2	166258491	166263490	deletion	controls	0	chr2	166195184	166376001	SCN9A	0	5118	SCN2A	0.856821	Regulatory
chr2	167115001	167120000	control195	controls	48	0	chr2	166258491	166263490	deletion	controls	0	chr2	166195184	166376001	SCN9A	0	5118	SCN2A	0.856821	Regulatory
chr2	167115001	167120000	control195	controls	49	0	chr2	166258491	166263490	deletion	controls	0	chr2	166195184	166376001	SCN9A	0	5118	SCN2A	0.856821	Regulatory
chr2	167115001	167120000	control195	controls	50	0	chr2	166258491	166263490	deletion	controls	0	chr2	166195184	166376001	SCN9A	0	5118	SCN2A	0.856821	Regulatory
chr2	167115001	167120000	control195	controls	52	0	chr2	166258491	166263490	deletion	controls	0	chr2	166195184	166376001	SCN9A	0	5118	SCN2A	0.856821	Regulatory
chr2	167115001	167120000	control195	controls	55	0	chr2	166258491	166263490	deletion	controls	0	chr2	166195184	166376001	SCN9A	0	5118	SCN2A	0.856821	Regulatory
chr2	167115001	167120000	control195	controls	56	0	chr2	166258491	166263490	deletion	controls	0	chr2	166195184	166376001	SCN9A	0	5118	SCN2A	0.856821	Regulatory
chr2	167115001	167120000	control195	controls	57	0	chr2	166258491	166263490	deletion	controls	0	chr2	166195184	166376001	SCN9A	0	5118	SCN2A	0.856821	Regulatory
chr2	167115001	167120000	control195	controls	58	0	chr2	166258491	166263490	deletion	controls	0	chr2	166195184	166376001	SCN9A	0	5118	SCN2A	0.856821	Regulatory
chr2	167115001	167120000	control195	controls	61	0	chr2	166258491	166263490	deletion	controls	0	chr2	166195184	166376001	SCN9A	0	5118	SCN2A	0.856821	Regulatory
chr2	167115001	167120000	control195	controls	63	0	chr2	166258491	166263490	deletion	controls	0	chr2	166195184	166376001	SCN9A	0	5118	SCN2A	0.856821	Regulatory
chr2	167115001	167120000	control195	controls	66	0	chr2	166258491	166263490	deletion	controls	0	chr2	166195184	166376001	SCN9A	0	5118	SCN2A	0.856821	Regulatory
chr2	167115001	167120000	control195	controls	67	0	chr2	166258491	166263490	deletion	controls	0	chr2	166195184	166376001	SCN9A	0	5118	SCN2A	0.856821	Regulatory
chr2	167115001	167120000	control195	controls	69	0	chr2	166258491	166263490	deletion	controls	0	chr2	166195184	166376001	SCN9A	0	5118	SCN2A	0.856821	Regulatory
chr2	167115001	167120000	control195	controls	70	0	chr2	166258491	166263490	deletion	controls	0	chr2	166195184	166376001	SCN9A	0	5118	SCN2A	0.856821	Regulatory
chr2	167115001	167120000	control195	controls	71	0	chr2	166258491	166263490	deletion	controls	0	chr2	166195184	166376001	SCN9A	0	5118	SCN2A	0.856821	Regulatory
chr2	167115001	167120000	control195	controls	72	0	chr2	166258491	166263490	deletion	controls	0	chr2	166195184	166376001	SCN9A	0	5118	SCN2A	0.856821	Regulatory
chr2	167115001	167120000	control195	controls	73	0	chr2	166258491	166263490	deletion	controls	0	chr2	166195184	166376001	SCN9A	0	5118	SCN2A	0.856821	Regulatory
chr2	167115001	167120000	control195	controls	74	0	chr2	166258491	166263490	deletion	controls	0	chr2	166195184	166376001	SCN9A	0	5118	SCN2A	0.856821	Regulatory
chr2	167115001	167120000	control195	controls	76	0	chr2	166258491	166263490	deletion	controls	0	chr2	166195184	166376001	SCN9A	0	5118	SCN2A	0.856821	Regulatory
chr2	167115001	167120000	control195	controls	77	0	chr2	166258491	166263490	deletion	controls	0	chr2	166195184	166376001	SCN9A	0	5118	SCN2A	0.856821	Regulatory
chr2	167115001	167120000	control195	controls	82	0	chr2	166258491	166263490	deletion	controls	0	chr2	166195184	166376001	SCN9A	0	5118	SCN2A	0.856821	Regulatory
chr2	167115001	167120000	control195	controls	85	0	chr2	166258491	166263490	deletion	controls	0	chr2	166195184	166376001	SCN9A	0	5118	SCN2A	0.856821	Regulatory
chr2	167115001	167120000	control195	controls	86	0	chr2	166258491	166263490	deletion	controls	0	chr2	166195184	166376001	SCN9A	0	5118	SCN2A	0.856821	Regulatory
chr2	167115001	167120000	control195	controls	87	0	chr2	166258491	166263490	deletion	controls	0	chr2	166195184	166376001	SCN9A	0	5118	SCN2A	0.856821	Regulatory
chr2	167115001	167120000	control195	controls	88	0	chr2	166258491	166263490	deletion	controls	0	chr2	166195184	166376001	SCN9A	0	5118	SCN2A	0.856821	Regulatory
chr2	167115001	167120000	control195	controls	90	0	chr2	166258491	166263490	deletion	controls	0	chr2	166195184	166376001	SCN9A	0	5118	SCN2A	0.856821	Regulatory
chr2	167115001	167120000	control195	controls	91	0	chr2	166258491	166263490	deletion	controls	0	chr2	166195184	166376001	SCN9A	0	5118	SCN2A	0.856821	Regulatory
chr2	167115001	167120000	control195	controls	93	0	chr2	166258491	166263490	deletion	controls	0	chr2	166195184	166376001	SCN9A	0	5118	SCN2A	0.856821	Regulatory
chr2	167115001	167120000	control195	controls	94	0	chr2	166258491	166263490	deletion	controls	0	chr2	166195184	166376001	SCN9A	0	5118	SCN2A	0.856821	Regulatory
chr2	167115001	167120000	control195	controls	95	0	chr2	166258491	166263490	deletion	controls	0	chr2	166195184	166376001	SCN9A	0	5118	SCN2A	0.856821	Regulatory
chr2	167115001	167120000	control195	controls	96	0	chr2	166258491	166263490	deletion	controls	0	chr2	166195184	166376001	SCN9A	0	5118	SCN2A	0.856821	Regulatory
chr2	167115001	167120000	control195	controls	97	0	chr2	166258491	166263490	deletion	controls	0	chr2	166195184	166376001	SCN9A	0	5118	SCN2A	0.856821	Regulatory
chr2	167115001	167120000	control195	controls	99	0	chr2	166258491	166263490	deletion	controls	0	chr2	166195184	166376001	SCN9A	0	5118	SCN2A	0.856821	Regulatory
chr2	167115001	167120000	control195	controls	100	0	chr2	166258491	166263490	deletion	controls	0	chr2	166195184	166376001	SCN9A	0	5118	SCN2A	0.856821	Regulatory
chr2	167220001	167225000	CNET0163	patients	1	0	chr2	166363491	166368490	duplication	patients	0	chr2	166195184	166376001	SCN9A	0	5128	SCN2A	0.848479	Regulatory
chr5	45470001	45475000	control73	controls	1	0	chr5	45469899	45474898	deletion	controls	0	chr5	45254947	45696498	HCN1	0	6671	HCN1	0.329815	Intronic
chr5	45470001	45475000	control73	controls	2	0	chr5	45469899	45474898	deletion	controls	0	chr5	45254947	45696498	HCN1	0	6671	HCN1	0.329815	Intronic
chr5	45470001	45475000	control73	controls	3	0	chr5	45469899	45474898	deletion	controls	0	chr5	45254947	45696498	HCN1	0	6671	HCN1	0.329815	Intronic
chr5	45470001	45475000	control73	controls	4	0	chr5	45469899	45474898	deletion	controls	0	chr5	45254947	45696498	HCN1	0	6671	HCN1	0.329815	Intronic
chr5	45470001	45475000	control73	controls	5	0	chr5	45469899	45474898	deletion	controls	0	chr5	45254947	45696498	HCN1	0	6671	HCN1	0.329815	Intronic
chr5	45470001	45475000	control73	controls	6	0	chr5	45469899	45474898	deletion	controls	0	chr5	45254947	45696498	HCN1	0	6671	HCN1	0.329815	Intronic
chr5	45470001	45475000	control73	controls	12	0	chr5	45469899	45474898	deletion	controls	0	chr5	45254947	45696498	HCN1	0	6671	HCN1	0.329815	Intronic
chr5	45470001	45475000	control73	controls	13	0	chr5	45469899	45474898	deletion	controls	0	chr5	45254947	45696498	HCN1	0	6671	HCN1	0.329815	Intronic
chr5	45470001	45475000	control73	controls	17	0	chr5	45469899	45474898	deletion	controls	0	chr5	45254947	45696498	HCN1	0	6671	HCN1	0.329815	Intronic
chr5	45470001	45475000	control73	controls	18	0	chr5	45469899	45474898	deletion	controls	0	chr5	45254947	45696498	HCN1	0	6671	HCN1	0.329815	Intronic
chr5	45470001	45475000	control73	controls	20	0	chr5	45469899	45474898	deletion	controls	0	chr5	45254947	45696498	HCN1	0	6671	HCN1	0.329815	Intronic
chr5	45470001	45475000	control73	controls	21	0	chr5	45469899	45474898	deletion	controls	0	chr5	45254947	45696498	HCN1	0	6671	HCN1	0.329815	Intronic
chr5	45470001	45475000	control73	controls	24	0	chr5	45469899	45474898	deletion	controls	0	chr5	45254947	45696498	HCN1	0	6671	HCN1	0.329815	Intronic
chr5	45470001	45475000	control73	controls	25	0	chr5	45469899	45474898	deletion	controls	0	chr5	45254947	45696498	HCN1	0	6671	HCN1	0.329815	Intronic
chr5	45470001	45475000	control73	controls	26	0	chr5	45469899	45474898	deletion	controls	0	chr5	45254947	45696498	HCN1	0	6671	HCN1	0.329815	Intronic
chr5	45470001	45475000	control73	controls	27	0	chr5	45469899	45474898	deletion	controls	0	chr5	45254947	45696498	HCN1	0	6671	HCN1	0.329815	Intronic
chr5	45470001	45475000	control73	controls	28	0	chr5	45469899	45474898	deletion	controls	0	chr5	45254947	45696498	HCN1	0	6671	HCN1	0.329815	Intronic
chr5	45470001	45475000	control73	controls	29	0	chr5	45469899	45474898	deletion	controls	0	chr5	45254947	45696498	HCN1	0	6671	HCN1	0.329815	Intronic
chr5	45470001	45475000	control73	controls	31	0	chr5	45469899	45474898	deletion	controls	0	chr5	45254947	45696498	HCN1	0	6671	HCN1	0.329815	Intronic
chr5	45470001	45475000	control73	controls	33	0	chr5	45469899	45474898	deletion	controls	0	chr5	45254947	45696498	HCN1	0	6671	HCN1	0.329815	Intronic
chr5	45470001	45475000	control73	controls	35	0	chr5	45469899	45474898	deletion	controls	0	chr5	45254947	45696498	HCN1	0	6671	HCN1	0.329815	Intronic
chr5	45470001	45475000	control73	controls	41	0	chr5	45469899	45474898	deletion	controls	0	chr5	45254947	45696498	HCN1	0	6671	HCN1	0.329815	Intronic
chr5	45470001	45475000	control73	controls	44	0	chr5	45469899	45474898	deletion	controls	0	chr5	45254947	45696498	HCN1	0	6671	HCN1	0.329815	Intronic
chr5	45470001	45475000	control73	controls	45	0	chr5	45469899	45474898	deletion	controls	0	chr5	45254947	45696498	HCN1	0	6671	HCN1	0.329815	Intronic
chr5	45470001	45475000	control73	controls	46	0	chr5	45469899	45474898	deletion	controls	0	chr5	45254947	45696498	HCN1	0	6671	HCN1	0.329815	Intronic
chr5	45470001	45475000	control73	controls	48	0	chr5	45469899	45474898	deletion	controls	0	chr5	45254947	45696498	HCN1	0	6671	HCN1	0.329815	Intronic
chr5	45470001	45475000	control73	controls	49	0	chr5	45469899	45474898	deletion	controls	0	chr5	45254947	45696498	HCN1	0	6671	HCN1	0.329815	Intronic
chr5	45470001	45475000	control73	controls	50	0	chr5	45469899	45474898	deletion	controls	0	chr5	45254947	45696498	HCN1	0	6671	HCN1	0.329815	Intronic
chr5	45470001	45475000	control73	controls	51	0	chr5	45469899	45474898	deletion	controls	0	chr5	45254947	45696498	HCN1	0	6671	HCN1	0.329815	Intronic
chr5	45470001	45475000	control73	controls	53	0	chr5	45469899	45474898	deletion	controls	0	chr5	45254947	45696498	HCN1	0	6671	HCN1	0.329815	Intronic
chr5	45470001	45475000	control73	controls	54	0	chr5	45469899	45474898	deletion	controls	0	chr5	45254947	45696498	HCN1	0	6671	HCN1	0.329815	Intronic
chr5	45470001	45475000	control73	controls	55	0	chr5	45469899	45474898	deletion	controls	0	chr5	45254947	45696498	HCN1	0	6671	HCN1	0.329815	Intronic
chr5	45470001	45475000	control73	controls	57	0	chr5	45469899	45474898	deletion	controls	0	chr5	45254947	45696498	HCN1	0	6671	HCN1	0.329815	Intronic
chr5	45470001	45475000	control73	controls	58	0	chr5	45469899	45474898	deletion	controls	0	chr5	45254947	45696498	HCN1	0	6671	HCN1	0.329815	Intronic
chr5	45470001	45475000	control73	controls	59	0	chr5	45469899	45474898	deletion	controls	0	chr5	45254947	45696498	HCN1	0	6671	HCN1	0.329815	Intronic
chr5	45470001	45475000	control73	controls	62	0	chr5	45469899	45474898	deletion	controls	0	chr5	45254947	45696498	HCN1	0	6671	HCN1	0.329815	Intronic
chr5	45470001	45475000	control73	controls	64	0	chr5	45469899	45474898	deletion	controls	0	chr5	45254947	45696498	HCN1	0	6671	HCN1	0.329815	Intronic
chr5	45470001	45475000	control73	controls	65	0	chr5	45469899	45474898	deletion	controls	0	chr5	45254947	45696498	HCN1	0	6671	HCN1	0.329815	Intronic
chr5	45470001	45475000	control73	controls	66	0	chr5	45469899	45474898	deletion	controls	0	chr5	45254947	45696498	HCN1	0	6671	HCN1	0.329815	Intronic
chr5	45470001	45475000	control73	controls	67	0	chr5	45469899	45474898	deletion	controls	0	chr5	45254947	45696498	HCN1	0	6671	HCN1	0.329815	Intronic
chr5	45470001	45475000	control73	controls	68	0	chr5	45469899	45474898	deletion	controls	0	chr5	45254947	45696498	HCN1	0	6671	HCN1	0.329815	Intronic
chr5	45470001	45475000	control73	controls	69	0	chr5	45469899	45474898	deletion	controls	0	chr5	45254947	45696498	HCN1	0	6671	HCN1	0.329815	Intronic
chr5	45470001	45475000	control73	controls	70	0	chr5	45469899	45474898	deletion	controls	0	chr5	45254947	45696498	HCN1	0	6671	HCN1	0.329815	Intronic
chr5	45470001	45475000	control73	controls	71	0	chr5	45469899	45474898	deletion	controls	0	chr5	45254947	45696498	HCN1	0	6671	HCN1	0.329815	Intronic
chr5	45470001	45475000	control73	controls	72	0	chr5	45469899	45474898	deletion	controls	0	chr5	45254947	45696498	HCN1	0	6671	HCN1	0.329815	Intronic
chr5	45470001	45475000	control73	controls	74	0	chr5	45469899	45474898	deletion	controls	0	chr5	45254947	45696498	HCN1	0	6671	HCN1	0.329815	Intronic
chr5	45470001	45475000	control73	controls	75	0	chr5	45469899	45474898	deletion	controls	0	chr5	45254947	45696498	HCN1	0	6671	HCN1	0.329815	Intronic
chr5	45470001	45475000	control73	controls	78	0	chr5	45469899	45474898	deletion	controls	0	chr5	45254947	45696498	HCN1	0	6671	HCN1	0.329815	Intronic
chr5	45470001	45475000	control73	controls	79	0	chr5	45469899	45474898	deletion	controls	0	chr5	45254947	45696498	HCN1	0	6671	HCN1	0.329815	Intronic
chr5	45470001	45475000	control73	controls	80	0	chr5	45469899	45474898	deletion	controls	0	chr5	45254947	45696498	HCN1	0	6671	HCN1	0.329815	Intronic
chr5	45470001	45475000	control73	controls	81	0	chr5	45469899	45474898	deletion	controls	0	chr5	45254947	45696498	HCN1	0	6671	HCN1	0.329815	Intronic
chr5	45470001	45475000	control73	controls	83	0	chr5	45469899	45474898	deletion	controls	0	chr5	45254947	45696498	HCN1	0	6671	HCN1	0.329815	Intronic
chr5	45470001	45475000	control73	controls	87	0	chr5	45469899	45474898	deletion	controls	0	chr5	45254947	45696498	HCN1	0	6671	HCN1	0.329815	Intronic
chr5	45470001	45475000	control73	controls	88	0	chr5	45469899	45474898	deletion	controls	0	chr5	45254947	45696498	HCN1	0	6671	HCN1	0.329815	Intronic
chr5	45470001	45475000	control73	controls	92	0	chr5	45469899	45474898	deletion	controls	0	chr5	45254947	45696498	HCN1	0	6671	HCN1	0.329815	Intronic
chr5	45470001	45475000	control73	controls	93	0	chr5	45469899	45474898	deletion	controls	0	chr5	45254947	45696498	HCN1	0	6671	HCN1	0.329815	Intronic
chr5	45470001	45475000	control73	controls	95	0	chr5	45469899	45474898	deletion	controls	0	chr5	45254947	45696498	HCN1	0	6671	HCN1	0.329815	Intronic
chr5	45470001	45475000	control73	controls	97	0	chr5	45469899	45474898	deletion	controls	0	chr5	45254947	45696498	HCN1	0	6671	HCN1	0.329815	Intronic
chr5	45470001	45475000	control73	controls	99	0	chr5	45469899	45474898	deletion	controls	0	chr5	45254947	45696498	HCN1	0	6671	HCN1	0.329815	Intronic
chr17	77240001	77245000	control5	controls	1	0	chr17	79243919	79248918	duplication	controls	0	chr17	79089344	79611051	RBFOX3	0	3460	RBFOX3	0.47272	Intronic
chr17	77240001	77245000	control5	controls	3	0	chr17	79243919	79248918	duplication	controls	0	chr17	79089344	79611051	RBFOX3	0	3460	RBFOX3	0.47272	Intronic
chr17	77240001	77245000	control5	controls	4	0	chr17	79243919	79248918	duplication	controls	0	chr17	79089344	79611051	RBFOX3	0	3460	RBFOX3	0.47272	Intronic
chr17	77240001	77245000	control5	controls	5	0	chr17	79243919	79248918	duplication	controls	0	chr17	79089344	79611051	RBFOX3	0	3460	RBFOX3	0.47272	Intronic
chr17	77240001	77245000	control5	controls	6	0	chr17	79243919	79248918	duplication	controls	0	chr17	79089344	79611051	RBFOX3	0	3460	RBFOX3	0.47272	Intronic
chr17	77240001	77245000	control5	controls	7	0	chr17	79243919	79248918	duplication	controls	0	chr17	79089344	79611051	RBFOX3	0	3460	RBFOX3	0.47272	Intronic
chr17	77240001	77245000	control5	controls	8	0	chr17	79243919	79248918	duplication	controls	0	chr17	79089344	79611051	RBFOX3	0	3460	RBFOX3	0.47272	Intronic
chr17	77240001	77245000	control5	controls	9	0	chr17	79243919	79248918	duplication	controls	0	chr17	79089344	79611051	RBFOX3	0	3460	RBFOX3	0.47272	Intronic
chr17	77240001	77245000	control5	controls	11	0	chr17	79243919	79248918	duplication	controls	0	chr17	79089344	79611051	RBFOX3	0	3460	RBFOX3	0.47272	Intronic
chr17	77240001	77245000	control5	controls	13	0	chr17	79243919	79248918	duplication	controls	0	chr17	79089344	79611051	RBFOX3	0	3460	RBFOX3	0.47272	Intronic
chr17	77240001	77245000	control5	controls	14	0	chr17	79243919	79248918	duplication	controls	0	chr17	79089344	79611051	RBFOX3	0	3460	RBFOX3	0.47272	Intronic
chr17	77240001	77245000	control5	controls	18	0	chr17	79243919	79248918	duplication	controls	0	chr17	79089344	79611051	RBFOX3	0	3460	RBFOX3	0.47272	Intronic
chr17	77240001	77245000	control5	controls	20	0	chr17	79243919	79248918	duplication	controls	0	chr17	79089344	79611051	RBFOX3	0	3460	RBFOX3	0.47272	Intronic
chr17	77240001	77245000	control5	controls	21	0	chr17	79243919	79248918	duplication	controls	0	chr17	79089344	79611051	RBFOX3	0	3460	RBFOX3	0.47272	Intronic
chr17	77240001	77245000	control5	controls	23	0	chr17	79243919	79248918	duplication	controls	0	chr17	79089344	79611051	RBFOX3	0	3460	RBFOX3	0.47272	Intronic
chr17	77240001	77245000	control5	controls	24	0	chr17	79243919	79248918	duplication	controls	0	chr17	79089344	79611051	RBFOX3	0	3460	RBFOX3	0.47272	Intronic
chr17	77240001	77245000	control5	controls	25	0	chr17	79243919	79248918	duplication	controls	0	chr17	79089344	79611051	RBFOX3	0	3460	RBFOX3	0.47272	Intronic
chr17	77240001	77245000	control5	controls	26	0	chr17	79243919	79248918	duplication	controls	0	chr17	79089344	79611051	RBFOX3	0	3460	RBFOX3	0.47272	Intronic
chr17	77240001	77245000	control5	controls	27	0	chr17	79243919	79248918	duplication	controls	0	chr17	79089344	79611051	RBFOX3	0	3460	RBFOX3	0.47272	Intronic
chr17	77240001	77245000	control5	controls	28	0	chr17	79243919	79248918	duplication	controls	0	chr17	79089344	79611051	RBFOX3	0	3460	RBFOX3	0.47272	Intronic
chr17	77240001	77245000	control5	controls	30	0	chr17	79243919	79248918	duplication	controls	0	chr17	79089344	79611051	RBFOX3	0	3460	RBFOX3	0.47272	Intronic
chr17	77240001	77245000	control5	controls	33	0	chr17	79243919	79248918	duplication	controls	0	chr17	79089344	79611051	RBFOX3	0	3460	RBFOX3	0.47272	Intronic
chr17	77240001	77245000	control5	controls	34	0	chr17	79243919	79248918	duplication	controls	0	chr17	79089344	79611051	RBFOX3	0	3460	RBFOX3	0.47272	Intronic
chr17	77240001	77245000	control5	controls	35	0	chr17	79243919	79248918	duplication	controls	0	chr17	79089344	79611051	RBFOX3	0	3460	RBFOX3	0.47272	Intronic
chr17	77240001	77245000	control5	controls	36	0	chr17	79243919	79248918	duplication	controls	0	chr17	79089344	79611051	RBFOX3	0	3460	RBFOX3	0.47272	Intronic
chr17	77240001	77245000	control5	controls	38	0	chr17	79243919	79248918	duplication	controls	0	chr17	79089344	79611051	RBFOX3	0	3460	RBFOX3	0.47272	Intronic
chr17	77240001	77245000	control5	controls	40	0	chr17	79243919	79248918	duplication	controls	0	chr17	79089344	79611051	RBFOX3	0	3460	RBFOX3	0.47272	Intronic
chr17	77240001	77245000	control5	controls	41	0	chr17	79243919	79248918	duplication	controls	0	chr17	79089344	79611051	RBFOX3	0	3460	RBFOX3	0.47272	Intronic
chr17	77240001	77245000	control5	controls	42	0	chr17	79243919	79248918	duplication	controls	0	chr17	79089344	79611051	RBFOX3	0	3460	RBFOX3	0.47272	Intronic
chr17	77240001	77245000	control5	controls	43	0	chr17	79243919	79248918	duplication	controls	0	chr17	79089344	79611051	RBFOX3	0	3460	RBFOX3	0.47272	Intronic
chr17	77240001	77245000	control5	controls	44	0	chr17	79243919	79248918	duplication	controls	0	chr17	79089344	79611051	RBFOX3	0	3460	RBFOX3	0.47272	Intronic
chr17	77240001	77245000	control5	controls	45	0	chr17	79243919	79248918	duplication	controls	0	chr17	79089344	79611051	RBFOX3	0	3460	RBFOX3	0.47272	Intronic
chr17	77240001	77245000	control5	controls	46	0	chr17	79243919	79248918	duplication	controls	0	chr17	79089344	79611051	RBFOX3	0	3460	RBFOX3	0.47272	Intronic
chr17	77240001	77245000	control5	controls	49	0	chr17	79243919	79248918	duplication	controls	0	chr17	79089344	79611051	RBFOX3	0	3460	RBFOX3	0.47272	Intronic
chr17	77240001	77245000	control5	controls	52	0	chr17	79243919	79248918	duplication	controls	0	chr17	79089344	79611051	RBFOX3	0	3460	RBFOX3	0.47272	Intronic
chr17	77240001	77245000	control5	controls	53	0	chr17	79243919	79248918	duplication	controls	0	chr17	79089344	79611051	RBFOX3	0	3460	RBFOX3	0.47272	Intronic
chr17	77240001	77245000	control5	controls	54	0	chr17	79243919	79248918	duplication	controls	0	chr17	79089344	79611051	RBFOX3	0	3460	RBFOX3	0.47272	Intronic
chr17	77240001	77245000	control5	controls	55	0	chr17	79243919	79248918	duplication	controls	0	chr17	79089344	79611051	RBFOX3	0	3460	RBFOX3	0.47272	Intronic
chr17	77240001	77245000	control5	controls	56	0	chr17	79243919	79248918	duplication	controls	0	chr17	79089344	79611051	RBFOX3	0	3460	RBFOX3	0.47272	Intronic
chr17	77240001	77245000	control5	controls	57	0	chr17	79243919	79248918	duplication	controls	0	chr17	79089344	79611051	RBFOX3	0	3460	RBFOX3	0.47272	Intronic
chr17	77240001	77245000	control5	controls	58	0	chr17	79243919	79248918	duplication	controls	0	chr17	79089344	79611051	RBFOX3	0	3460	RBFOX3	0.47272	Intronic
chr17	77240001	77245000	control5	controls	60	0	chr17	79243919	79248918	duplication	controls	0	chr17	79089344	79611051	RBFOX3	0	3460	RBFOX3	0.47272	Intronic
chr17	77240001	77245000	control5	controls	63	0	chr17	79243919	79248918	duplication	controls	0	chr17	79089344	79611051	RBFOX3	0	3460	RBFOX3	0.47272	Intronic
chr17	77240001	77245000	control5	controls	66	0	chr17	79243919	79248918	duplication	controls	0	chr17	79089344	79611051	RBFOX3	0	3460	RBFOX3	0.47272	Intronic
chr17	77240001	77245000	control5	controls	67	0	chr17	79243919	79248918	duplication	controls	0	chr17	79089344	79611051	RBFOX3	0	3460	RBFOX3	0.47272	Intronic
chr17	77240001	77245000	control5	controls	69	0	chr17	79243919	79248918	duplication	controls	0	chr17	79089344	79611051	RBFOX3	0	3460	RBFOX3	0.47272	Intronic
chr17	77240001	77245000	control5	controls	70	0	chr17	79243919	79248918	duplication	controls	0	chr17	79089344	79611051	RBFOX3	0	3460	RBFOX3	0.47272	Intronic
chr17	77240001	77245000	control5	controls	71	0	chr17	79243919	79248918	duplication	controls	0	chr17	79089344	79611051	RBFOX3	0	3460	RBFOX3	0.47272	Intronic
chr17	77240001	77245000	control5	controls	72	0	chr17	79243919	79248918	duplication	controls	0	chr17	79089344	79611051	RBFOX3	0	3460	RBFOX3	0.47272	Intronic
chr17	77240001	77245000	control5	controls	73	0	chr17	79243919	79248918	duplication	controls	0	chr17	79089344	79611051	RBFOX3	0	3460	RBFOX3	0.47272	Intronic
chr17	77240001	77245000	control5	controls	74	0	chr17	79243919	79248918	duplication	controls	0	chr17	79089344	79611051	RBFOX3	0	3460	RBFOX3	0.47272	Intronic
chr17	77240001	77245000	control5	controls	75	0	chr17	79243919	79248918	duplication	controls	0	chr17	79089344	79611051	RBFOX3	0	3460	RBFOX3	0.47272	Intronic
chr17	77240001	77245000	control5	controls	76	0	chr17	79243919	79248918	duplication	controls	0	chr17	79089344	79611051	RBFOX3	0	3460	RBFOX3	0.47272	Intronic
chr17	77240001	77245000	control5	controls	77	0	chr17	79243919	79248918	duplication	controls	0	chr17	79089344	79611051	RBFOX3	0	3460	RBFOX3	0.47272	Intronic
chr17	77240001	77245000	control5	controls	78	0	chr17	79243919	79248918	duplication	controls	0	chr17	79089344	79611051	RBFOX3	0	3460	RBFOX3	0.47272	Intronic
chr17	77240001	77245000	control5	controls	79	0	chr17	79243919	79248918	duplication	controls	0	chr17	79089344	79611051	RBFOX3	0	3460	RBFOX3	0.47272	Intronic
chr17	77240001	77245000	control5	controls	80	0	chr17	79243919	79248918	duplication	controls	0	chr17	79089344	79611051	RBFOX3	0	3460	RBFOX3	0.47272	Intronic
chr17	77240001	77245000	control5	controls	81	0	chr17	79243919	79248918	duplication	controls	0	chr17	79089344	79611051	RBFOX3	0	3460	RBFOX3	0.47272	Intronic
chr17	77240001	77245000	control5	controls	82	0	chr17	79243919	79248918	duplication	controls	0	chr17	79089344	79611051	RBFOX3	0	3460	RBFOX3	0.47272	Intronic
chr17	77240001	77245000	control5	controls	83	0	chr17	79243919	79248918	duplication	controls	0	chr17	79089344	79611051	RBFOX3	0	3460	RBFOX3	0.47272	Intronic
chr17	77240001	77245000	control5	controls	89	0	chr17	79243919	79248918	duplication	controls	0	chr17	79089344	79611051	RBFOX3	0	3460	RBFOX3	0.47272	Intronic
chr17	77240001	77245000	control5	controls	90	0	chr17	79243919	79248918	duplication	controls	0	chr17	79089344	79611051	RBFOX3	0	3460	RBFOX3	0.47272	Intronic
chr17	77240001	77245000	control5	controls	91	0	chr17	79243919	79248918	duplication	controls	0	chr17	79089344	79611051	RBFOX3	0	3460	RBFOX3	0.47272	Intronic
chr17	77240001	77245000	control5	controls	94	0	chr17	79243919	79248918	duplication	controls	0	chr17	79089344	79611051	RBFOX3	0	3460	RBFOX3	0.47272	Intronic
chr17	77240001	77245000	control5	controls	95	0	chr17	79243919	79248918	duplication	controls	0	chr17	79089344	79611051	RBFOX3	0	3460	RBFOX3	0.47272	Intronic
chr17	77240001	77245000	control5	controls	96	0	chr17	79243919	79248918	duplication	controls	0	chr17	79089344	79611051	RBFOX3	0	3460	RBFOX3	0.47272	Intronic
chr17	77240001	77245000	control5	controls	99	0	chr17	79243919	79248918	duplication	controls	0	chr17	79089344	79611051	RBFOX3	0	3460	RBFOX3	0.47272	Intronic
chr17	77240001	77245000	control5	controls	100	0	chr17	79243919	79248918	duplication	controls	0	chr17	79089344	79611051	RBFOX3	0	3460	RBFOX3	0.47272	Intronic
chr12	13680001	13685000	CNET0127	patients	1	0	chr12	13527067	13532066	deletion	patients	0	chr12	13437941	13982002	GRIN2B	0	1248	GRIN2B	0.309946	Intronic
chr8	68355001	68360000	control271	controls	1	0.000399361	chr8	67442766	67447765	duplication	controls	0.000399361	chr8	67422037	67746378	CPA6	0	7570	CPA6	0.0114193	Intronic
chr8	68355001	68360000	control271	controls	3	0.000399361	chr8	67442766	67447765	duplication	controls	0.000399361	chr8	67422037	67746378	CPA6	0	7570	CPA6	0.0114193	Intronic
chr8	68355001	68360000	control271	controls	4	0.000399361	chr8	67442766	67447765	duplication	controls	0.000399361	chr8	67422037	67746378	CPA6	0	7570	CPA6	0.0114193	Intronic
chr8	68355001	68360000	control271	controls	7	0.000399361	chr8	67442766	67447765	duplication	controls	0.000399361	chr8	67422037	67746378	CPA6	0	7570	CPA6	0.0114193	Intronic
chr8	68355001	68360000	control271	controls	8	0.000399361	chr8	67442766	67447765	duplication	controls	0.000399361	chr8	67422037	67746378	CPA6	0	7570	CPA6	0.0114193	Intronic
chr8	68355001	68360000	control271	controls	9	0.000399361	chr8	67442766	67447765	duplication	controls	0.000399361	chr8	67422037	67746378	CPA6	0	7570	CPA6	0.0114193	Intronic
chr8	68355001	68360000	control271	controls	11	0.000399361	chr8	67442766	67447765	duplication	controls	0.000399361	chr8	67422037	67746378	CPA6	0	7570	CPA6	0.0114193	Intronic
chr8	68355001	68360000	control271	controls	13	0.000399361	chr8	67442766	67447765	duplication	controls	0.000399361	chr8	67422037	67746378	CPA6	0	7570	CPA6	0.0114193	Intronic
chr8	68355001	68360000	control271	controls	16	0.000399361	chr8	67442766	67447765	duplication	controls	0.000399361	chr8	67422037	67746378	CPA6	0	7570	CPA6	0.0114193	Intronic
chr8	68355001	68360000	control271	controls	17	0.000399361	chr8	67442766	67447765	duplication	controls	0.000399361	chr8	67422037	67746378	CPA6	0	7570	CPA6	0.0114193	Intronic
chr8	68355001	68360000	control271	controls	19	0.000399361	chr8	67442766	67447765	duplication	controls	0.000399361	chr8	67422037	67746378	CPA6	0	7570	CPA6	0.0114193	Intronic
chr8	68355001	68360000	control271	controls	20	0.000399361	chr8	67442766	67447765	duplication	controls	0.000399361	chr8	67422037	67746378	CPA6	0	7570	CPA6	0.0114193	Intronic
chr8	68355001	68360000	control271	controls	21	0.000399361	chr8	67442766	67447765	duplication	controls	0.000399361	chr8	67422037	67746378	CPA6	0	7570	CPA6	0.0114193	Intronic
chr8	68355001	68360000	control271	controls	22	0.000399361	chr8	67442766	67447765	duplication	controls	0.000399361	chr8	67422037	67746378	CPA6	0	7570	CPA6	0.0114193	Intronic
chr8	68355001	68360000	control271	controls	23	0.000399361	chr8	67442766	67447765	duplication	controls	0.000399361	chr8	67422037	67746378	CPA6	0	7570	CPA6	0.0114193	Intronic
chr8	68355001	68360000	control271	controls	25	0.000399361	chr8	67442766	67447765	duplication	controls	0.000399361	chr8	67422037	67746378	CPA6	0	7570	CPA6	0.0114193	Intronic
chr8	68355001	68360000	control271	controls	26	0.000399361	chr8	67442766	67447765	duplication	controls	0.000399361	chr8	67422037	67746378	CPA6	0	7570	CPA6	0.0114193	Intronic
chr8	68355001	68360000	control271	controls	27	0.000399361	chr8	67442766	67447765	duplication	controls	0.000399361	chr8	67422037	67746378	CPA6	0	7570	CPA6	0.0114193	Intronic
chr8	68355001	68360000	control271	controls	28	0.000399361	chr8	67442766	67447765	duplication	controls	0.000399361	chr8	67422037	67746378	CPA6	0	7570	CPA6	0.0114193	Intronic
chr8	68355001	68360000	control271	controls	30	0.000399361	chr8	67442766	67447765	duplication	controls	0.000399361	chr8	67422037	67746378	CPA6	0	7570	CPA6	0.0114193	Intronic
chr8	68355001	68360000	control271	controls	31	0.000399361	chr8	67442766	67447765	duplication	controls	0.000399361	chr8	67422037	67746378	CPA6	0	7570	CPA6	0.0114193	Intronic
chr8	68355001	68360000	control271	controls	32	0.000399361	chr8	67442766	67447765	duplication	controls	0.000399361	chr8	67422037	67746378	CPA6	0	7570	CPA6	0.0114193	Intronic
chr8	68355001	68360000	control271	controls	33	0.000399361	chr8	67442766	67447765	duplication	controls	0.000399361	chr8	67422037	67746378	CPA6	0	7570	CPA6	0.0114193	Intronic
chr8	68355001	68360000	control271	controls	35	0.000399361	chr8	67442766	67447765	duplication	controls	0.000399361	chr8	67422037	67746378	CPA6	0	7570	CPA6	0.0114193	Intronic
chr8	68355001	68360000	control271	controls	38	0.000399361	chr8	67442766	67447765	duplication	controls	0.000399361	chr8	67422037	67746378	CPA6	0	7570	CPA6	0.0114193	Intronic
chr8	68355001	68360000	control271	controls	39	0.000399361	chr8	67442766	67447765	duplication	controls	0.000399361	chr8	67422037	67746378	CPA6	0	7570	CPA6	0.0114193	Intronic
chr8	68355001	68360000	control271	controls	40	0.000399361	chr8	67442766	67447765	duplication	controls	0.000399361	chr8	67422037	67746378	CPA6	0	7570	CPA6	0.0114193	Intronic
chr8	68355001	68360000	control271	controls	41	0.000399361	chr8	67442766	67447765	duplication	controls	0.000399361	chr8	67422037	67746378	CPA6	0	7570	CPA6	0.0114193	Intronic
chr8	68355001	68360000	control271	controls	42	0.000399361	chr8	67442766	67447765	duplication	controls	0.000399361	chr8	67422037	67746378	CPA6	0	7570	CPA6	0.0114193	Intronic
chr8	68355001	68360000	control271	controls	43	0.000399361	chr8	67442766	67447765	duplication	controls	0.000399361	chr8	67422037	67746378	CPA6	0	7570	CPA6	0.0114193	Intronic
chr8	68355001	68360000	control271	controls	45	0.000399361	chr8	67442766	67447765	duplication	controls	0.000399361	chr8	67422037	67746378	CPA6	0	7570	CPA6	0.0114193	Intronic
chr8	68355001	68360000	control271	controls	46	0.000399361	chr8	67442766	67447765	duplication	controls	0.000399361	chr8	67422037	67746378	CPA6	0	7570	CPA6	0.0114193	Intronic
chr8	68355001	68360000	control271	controls	47	0.000399361	chr8	67442766	67447765	duplication	controls	0.000399361	chr8	67422037	67746378	CPA6	0	7570	CPA6	0.0114193	Intronic
chr8	68355001	68360000	control271	controls	49	0.000399361	chr8	67442766	67447765	duplication	controls	0.000399361	chr8	67422037	67746378	CPA6	0	7570	CPA6	0.0114193	Intronic
chr8	68355001	68360000	control271	controls	51	0.000399361	chr8	67442766	67447765	duplication	controls	0.000399361	chr8	67422037	67746378	CPA6	0	7570	CPA6	0.0114193	Intronic
chr8	68355001	68360000	control271	controls	52	0.000399361	chr8	67442766	67447765	duplication	controls	0.000399361	chr8	67422037	67746378	CPA6	0	7570	CPA6	0.0114193	Intronic
chr8	68355001	68360000	control271	controls	53	0.000399361	chr8	67442766	67447765	duplication	controls	0.000399361	chr8	67422037	67746378	CPA6	0	7570	CPA6	0.0114193	Intronic
chr8	68355001	68360000	control271	controls	54	0.000399361	chr8	67442766	67447765	duplication	controls	0.000399361	chr8	67422037	67746378	CPA6	0	7570	CPA6	0.0114193	Intronic
chr8	68355001	68360000	control271	controls	56	0.000399361	chr8	67442766	67447765	duplication	controls	0.000399361	chr8	67422037	67746378	CPA6	0	7570	CPA6	0.0114193	Intronic
chr8	68355001	68360000	control271	controls	57	0.000399361	chr8	67442766	67447765	duplication	controls	0.000399361	chr8	67422037	67746378	CPA6	0	7570	CPA6	0.0114193	Intronic
chr8	68355001	68360000	control271	controls	58	0.000399361	chr8	67442766	67447765	duplication	controls	0.000399361	chr8	67422037	67746378	CPA6	0	7570	CPA6	0.0114193	Intronic
chr8	68355001	68360000	control271	controls	59	0.000399361	chr8	67442766	67447765	duplication	controls	0.000399361	chr8	67422037	67746378	CPA6	0	7570	CPA6	0.0114193	Intronic
chr8	68355001	68360000	control271	controls	60	0.000399361	chr8	67442766	67447765	duplication	controls	0.000399361	chr8	67422037	67746378	CPA6	0	7570	CPA6	0.0114193	Intronic
chr8	68355001	68360000	control271	controls	62	0.000399361	chr8	67442766	67447765	duplication	controls	0.000399361	chr8	67422037	67746378	CPA6	0	7570	CPA6	0.0114193	Intronic
chr8	68355001	68360000	control271	controls	64	0.000399361	chr8	67442766	67447765	duplication	controls	0.000399361	chr8	67422037	67746378	CPA6	0	7570	CPA6	0.0114193	Intronic
chr8	68355001	68360000	control271	controls	65	0.000399361	chr8	67442766	67447765	duplication	controls	0.000399361	chr8	67422037	67746378	CPA6	0	7570	CPA6	0.0114193	Intronic
chr8	68355001	68360000	control271	controls	67	0.000399361	chr8	67442766	67447765	duplication	controls	0.000399361	chr8	67422037	67746378	CPA6	0	7570	CPA6	0.0114193	Intronic
chr8	68355001	68360000	control271	controls	71	0.000399361	chr8	67442766	67447765	duplication	controls	0.000399361	chr8	67422037	67746378	CPA6	0	7570	CPA6	0.0114193	Intronic
chr8	68355001	68360000	control271	controls	73	0.000399361	chr8	67442766	67447765	duplication	controls	0.000399361	chr8	67422037	67746378	CPA6	0	7570	CPA6	0.0114193	Intronic
chr8	68355001	68360000	control271	controls	75	0.000399361	chr8	67442766	67447765	duplication	controls	0.000399361	chr8	67422037	67746378	CPA6	0	7570	CPA6	0.0114193	Intronic
chr8	68355001	68360000	control271	controls	76	0.000399361	chr8	67442766	67447765	duplication	controls	0.000399361	chr8	67422037	67746378	CPA6	0	7570	CPA6	0.0114193	Intronic
chr8	68355001	68360000	control271	controls	77	0.000399361	chr8	67442766	67447765	duplication	controls	0.000399361	chr8	67422037	67746378	CPA6	0	7570	CPA6	0.0114193	Intronic
chr8	68355001	68360000	control271	controls	80	0.000399361	chr8	67442766	67447765	duplication	controls	0.000399361	chr8	67422037	67746378	CPA6	0	7570	CPA6	0.0114193	Intronic
chr8	68355001	68360000	control271	controls	81	0.000399361	chr8	67442766	67447765	duplication	controls	0.000399361	chr8	67422037	67746378	CPA6	0	7570	CPA6	0.0114193	Intronic
chr8	68355001	68360000	control271	controls	84	0.000399361	chr8	67442766	67447765	duplication	controls	0.000399361	chr8	67422037	67746378	CPA6	0	7570	CPA6	0.0114193	Intronic
chr8	68355001	68360000	control271	controls	85	0.000399361	chr8	67442766	67447765	duplication	controls	0.000399361	chr8	67422037	67746378	CPA6	0	7570	CPA6	0.0114193	Intronic
chr8	68355001	68360000	control271	controls	86	0.000399361	chr8	67442766	67447765	duplication	controls	0.000399361	chr8	67422037	67746378	CPA6	0	7570	CPA6	0.0114193	Intronic
chr8	68355001	68360000	control271	controls	87	0.000399361	chr8	67442766	67447765	duplication	controls	0.000399361	chr8	67422037	67746378	CPA6	0	7570	CPA6	0.0114193	Intronic
chr8	68355001	68360000	control271	controls	88	0.000399361	chr8	67442766	67447765	duplication	controls	0.000399361	chr8	67422037	67746378	CPA6	0	7570	CPA6	0.0114193	Intronic
chr8	68355001	68360000	control271	controls	89	0.000399361	chr8	67442766	67447765	duplication	controls	0.000399361	chr8	67422037	67746378	CPA6	0	7570	CPA6	0.0114193	Intronic
chr8	68355001	68360000	control271	controls	90	0.000399361	chr8	67442766	67447765	duplication	controls	0.000399361	chr8	67422037	67746378	CPA6	0	7570	CPA6	0.0114193	Intronic
chr8	68355001	68360000	control271	controls	91	0.000399361	chr8	67442766	67447765	duplication	controls	0.000399361	chr8	67422037	67746378	CPA6	0	7570	CPA6	0.0114193	Intronic
chr8	68355001	68360000	control271	controls	92	0.000399361	chr8	67442766	67447765	duplication	controls	0.000399361	chr8	67422037	67746378	CPA6	0	7570	CPA6	0.0114193	Intronic
chr8	68355001	68360000	control271	controls	93	0.000399361	chr8	67442766	67447765	duplication	controls	0.000399361	chr8	67422037	67746378	CPA6	0	7570	CPA6	0.0114193	Intronic
chr8	68355001	68360000	control271	controls	94	0.000399361	chr8	67442766	67447765	duplication	controls	0.000399361	chr8	67422037	67746378	CPA6	0	7570	CPA6	0.0114193	Intronic
chr8	68355001	68360000	control271	controls	96	0.000399361	chr8	67442766	67447765	duplication	controls	0.000399361	chr8	67422037	67746378	CPA6	0	7570	CPA6	0.0114193	Intronic
chr8	68355001	68360000	control271	controls	97	0.000399361	chr8	67442766	67447765	duplication	controls	0.000399361	chr8	67422037	67746378	CPA6	0	7570	CPA6	0.0114193	Intronic
chr8	68355001	68360000	control271	controls	99	0.000399361	chr8	67442766	67447765	duplication	controls	0.000399361	chr8	67422037	67746378	CPA6	0	7570	CPA6	0.0114193	Intronic
chr8	68355001	68360000	control271	controls	100	0.000399361	chr8	67442766	67447765	duplication	controls	0.000399361	chr8	67422037	67746378	CPA6	0	7570	CPA6	0.0114193	Intronic
chr8	68355001	68360000	CNET0056	patients	1	0.000399361	chr8	67442766	67447765	deletion	patients	0.000399361	chr8	67422037	67746378	CPA6	0	7588	CPA6	0.0114193	Intronic
chr8	68355001	68360000	CNET0193	patients	1	0.000399361	chr8	67442766	67447765	duplication	patients	0.000399361	chr8	67422037	67746378	CPA6	0	7606	CPA6	0.0114193	Intronic
chr16	7365001	7370000	CNET0052	patients	1	0	chr16	7315000	7319999	deletion	patients	0	chr16	5239801	7713340	RBFOX1	0	2589	RBFOX1	0.670782	Intronic
chr5	45655001	45660000	control231	controls	1	0	chr5	45654899	45659898	deletion	controls	0	chr5	45254947	45696498	HCN1	0	6683	HCN1	0.0396775	Intronic
chr5	45655001	45660000	control231	controls	3	0	chr5	45654899	45659898	deletion	controls	0	chr5	45254947	45696498	HCN1	0	6683	HCN1	0.0396775	Intronic
chr5	45655001	45660000	control231	controls	5	0	chr5	45654899	45659898	deletion	controls	0	chr5	45254947	45696498	HCN1	0	6683	HCN1	0.0396775	Intronic
chr5	45655001	45660000	control231	controls	6	0	chr5	45654899	45659898	deletion	controls	0	chr5	45254947	45696498	HCN1	0	6683	HCN1	0.0396775	Intronic
chr5	45655001	45660000	control231	controls	7	0	chr5	45654899	45659898	deletion	controls	0	chr5	45254947	45696498	HCN1	0	6683	HCN1	0.0396775	Intronic
chr5	45655001	45660000	control231	controls	8	0	chr5	45654899	45659898	deletion	controls	0	chr5	45254947	45696498	HCN1	0	6683	HCN1	0.0396775	Intronic
chr5	45655001	45660000	control231	controls	9	0	chr5	45654899	45659898	deletion	controls	0	chr5	45254947	45696498	HCN1	0	6683	HCN1	0.0396775	Intronic
chr5	45655001	45660000	control231	controls	11	0	chr5	45654899	45659898	deletion	controls	0	chr5	45254947	45696498	HCN1	0	6683	HCN1	0.0396775	Intronic
chr5	45655001	45660000	control231	controls	12	0	chr5	45654899	45659898	deletion	controls	0	chr5	45254947	45696498	HCN1	0	6683	HCN1	0.0396775	Intronic
chr5	45655001	45660000	control231	controls	13	0	chr5	45654899	45659898	deletion	controls	0	chr5	45254947	45696498	HCN1	0	6683	HCN1	0.0396775	Intronic
chr5	45655001	45660000	control231	controls	14	0	chr5	45654899	45659898	deletion	controls	0	chr5	45254947	45696498	HCN1	0	6683	HCN1	0.0396775	Intronic
chr5	45655001	45660000	control231	controls	17	0	chr5	45654899	45659898	deletion	controls	0	chr5	45254947	45696498	HCN1	0	6683	HCN1	0.0396775	Intronic
chr5	45655001	45660000	control231	controls	19	0	chr5	45654899	45659898	deletion	controls	0	chr5	45254947	45696498	HCN1	0	6683	HCN1	0.0396775	Intronic
chr5	45655001	45660000	control231	controls	20	0	chr5	45654899	45659898	deletion	controls	0	chr5	45254947	45696498	HCN1	0	6683	HCN1	0.0396775	Intronic
chr5	45655001	45660000	control231	controls	21	0	chr5	45654899	45659898	deletion	controls	0	chr5	45254947	45696498	HCN1	0	6683	HCN1	0.0396775	Intronic
chr5	45655001	45660000	control231	controls	22	0	chr5	45654899	45659898	deletion	controls	0	chr5	45254947	45696498	HCN1	0	6683	HCN1	0.0396775	Intronic
chr5	45655001	45660000	control231	controls	24	0	chr5	45654899	45659898	deletion	controls	0	chr5	45254947	45696498	HCN1	0	6683	HCN1	0.0396775	Intronic
chr5	45655001	45660000	control231	controls	25	0	chr5	45654899	45659898	deletion	controls	0	chr5	45254947	45696498	HCN1	0	6683	HCN1	0.0396775	Intronic
chr5	45655001	45660000	control231	controls	26	0	chr5	45654899	45659898	deletion	controls	0	chr5	45254947	45696498	HCN1	0	6683	HCN1	0.0396775	Intronic
chr5	45655001	45660000	control231	controls	27	0	chr5	45654899	45659898	deletion	controls	0	chr5	45254947	45696498	HCN1	0	6683	HCN1	0.0396775	Intronic
chr5	45655001	45660000	control231	controls	28	0	chr5	45654899	45659898	deletion	controls	0	chr5	45254947	45696498	HCN1	0	6683	HCN1	0.0396775	Intronic
chr5	45655001	45660000	control231	controls	29	0	chr5	45654899	45659898	deletion	controls	0	chr5	45254947	45696498	HCN1	0	6683	HCN1	0.0396775	Intronic
chr5	45655001	45660000	control231	controls	30	0	chr5	45654899	45659898	deletion	controls	0	chr5	45254947	45696498	HCN1	0	6683	HCN1	0.0396775	Intronic
chr5	45655001	45660000	control231	controls	31	0	chr5	45654899	45659898	deletion	controls	0	chr5	45254947	45696498	HCN1	0	6683	HCN1	0.0396775	Intronic
chr5	45655001	45660000	control231	controls	32	0	chr5	45654899	45659898	deletion	controls	0	chr5	45254947	45696498	HCN1	0	6683	HCN1	0.0396775	Intronic
chr5	45655001	45660000	control231	controls	33	0	chr5	45654899	45659898	deletion	controls	0	chr5	45254947	45696498	HCN1	0	6683	HCN1	0.0396775	Intronic
chr5	45655001	45660000	control231	controls	34	0	chr5	45654899	45659898	deletion	controls	0	chr5	45254947	45696498	HCN1	0	6683	HCN1	0.0396775	Intronic
chr5	45655001	45660000	control231	controls	36	0	chr5	45654899	45659898	deletion	controls	0	chr5	45254947	45696498	HCN1	0	6683	HCN1	0.0396775	Intronic
chr5	45655001	45660000	control231	controls	39	0	chr5	45654899	45659898	deletion	controls	0	chr5	45254947	45696498	HCN1	0	6683	HCN1	0.0396775	Intronic
chr5	45655001	45660000	control231	controls	40	0	chr5	45654899	45659898	deletion	controls	0	chr5	45254947	45696498	HCN1	0	6683	HCN1	0.0396775	Intronic
chr5	45655001	45660000	control231	controls	41	0	chr5	45654899	45659898	deletion	controls	0	chr5	45254947	45696498	HCN1	0	6683	HCN1	0.0396775	Intronic
chr5	45655001	45660000	control231	controls	42	0	chr5	45654899	45659898	deletion	controls	0	chr5	45254947	45696498	HCN1	0	6683	HCN1	0.0396775	Intronic
chr5	45655001	45660000	control231	controls	45	0	chr5	45654899	45659898	deletion	controls	0	chr5	45254947	45696498	HCN1	0	6683	HCN1	0.0396775	Intronic
chr5	45655001	45660000	control231	controls	46	0	chr5	45654899	45659898	deletion	controls	0	chr5	45254947	45696498	HCN1	0	6683	HCN1	0.0396775	Intronic
chr5	45655001	45660000	control231	controls	47	0	chr5	45654899	45659898	deletion	controls	0	chr5	45254947	45696498	HCN1	0	6683	HCN1	0.0396775	Intronic
chr5	45655001	45660000	control231	controls	48	0	chr5	45654899	45659898	deletion	controls	0	chr5	45254947	45696498	HCN1	0	6683	HCN1	0.0396775	Intronic
chr5	45655001	45660000	control231	controls	49	0	chr5	45654899	45659898	deletion	controls	0	chr5	45254947	45696498	HCN1	0	6683	HCN1	0.0396775	Intronic
chr5	45655001	45660000	control231	controls	50	0	chr5	45654899	45659898	deletion	controls	0	chr5	45254947	45696498	HCN1	0	6683	HCN1	0.0396775	Intronic
chr5	45655001	45660000	control231	controls	51	0	chr5	45654899	45659898	deletion	controls	0	chr5	45254947	45696498	HCN1	0	6683	HCN1	0.0396775	Intronic
chr5	45655001	45660000	control231	controls	53	0	chr5	45654899	45659898	deletion	controls	0	chr5	45254947	45696498	HCN1	0	6683	HCN1	0.0396775	Intronic
chr5	45655001	45660000	control231	controls	54	0	chr5	45654899	45659898	deletion	controls	0	chr5	45254947	45696498	HCN1	0	6683	HCN1	0.0396775	Intronic
chr5	45655001	45660000	control231	controls	56	0	chr5	45654899	45659898	deletion	controls	0	chr5	45254947	45696498	HCN1	0	6683	HCN1	0.0396775	Intronic
chr5	45655001	45660000	control231	controls	57	0	chr5	45654899	45659898	deletion	controls	0	chr5	45254947	45696498	HCN1	0	6683	HCN1	0.0396775	Intronic
chr5	45655001	45660000	control231	controls	60	0	chr5	45654899	45659898	deletion	controls	0	chr5	45254947	45696498	HCN1	0	6683	HCN1	0.0396775	Intronic
chr5	45655001	45660000	control231	controls	61	0	chr5	45654899	45659898	deletion	controls	0	chr5	45254947	45696498	HCN1	0	6683	HCN1	0.0396775	Intronic
chr5	45655001	45660000	control231	controls	62	0	chr5	45654899	45659898	deletion	controls	0	chr5	45254947	45696498	HCN1	0	6683	HCN1	0.0396775	Intronic
chr5	45655001	45660000	control231	controls	63	0	chr5	45654899	45659898	deletion	controls	0	chr5	45254947	45696498	HCN1	0	6683	HCN1	0.0396775	Intronic
chr5	45655001	45660000	control231	controls	64	0	chr5	45654899	45659898	deletion	controls	0	chr5	45254947	45696498	HCN1	0	6683	HCN1	0.0396775	Intronic
chr5	45655001	45660000	control231	controls	66	0	chr5	45654899	45659898	deletion	controls	0	chr5	45254947	45696498	HCN1	0	6683	HCN1	0.0396775	Intronic
chr5	45655001	45660000	control231	controls	67	0	chr5	45654899	45659898	deletion	controls	0	chr5	45254947	45696498	HCN1	0	6683	HCN1	0.0396775	Intronic
chr5	45655001	45660000	control231	controls	68	0	chr5	45654899	45659898	deletion	controls	0	chr5	45254947	45696498	HCN1	0	6683	HCN1	0.0396775	Intronic
chr5	45655001	45660000	control231	controls	69	0	chr5	45654899	45659898	deletion	controls	0	chr5	45254947	45696498	HCN1	0	6683	HCN1	0.0396775	Intronic
chr5	45655001	45660000	control231	controls	74	0	chr5	45654899	45659898	deletion	controls	0	chr5	45254947	45696498	HCN1	0	6683	HCN1	0.0396775	Intronic
chr5	45655001	45660000	control231	controls	75	0	chr5	45654899	45659898	deletion	controls	0	chr5	45254947	45696498	HCN1	0	6683	HCN1	0.0396775	Intronic
chr5	45655001	45660000	control231	controls	76	0	chr5	45654899	45659898	deletion	controls	0	chr5	45254947	45696498	HCN1	0	6683	HCN1	0.0396775	Intronic
chr5	45655001	45660000	control231	controls	82	0	chr5	45654899	45659898	deletion	controls	0	chr5	45254947	45696498	HCN1	0	6683	HCN1	0.0396775	Intronic
chr5	45655001	45660000	control231	controls	83	0	chr5	45654899	45659898	deletion	controls	0	chr5	45254947	45696498	HCN1	0	6683	HCN1	0.0396775	Intronic
chr5	45655001	45660000	control231	controls	86	0	chr5	45654899	45659898	deletion	controls	0	chr5	45254947	45696498	HCN1	0	6683	HCN1	0.0396775	Intronic
chr5	45655001	45660000	control231	controls	88	0	chr5	45654899	45659898	deletion	controls	0	chr5	45254947	45696498	HCN1	0	6683	HCN1	0.0396775	Intronic
chr5	45655001	45660000	control231	controls	89	0	chr5	45654899	45659898	deletion	controls	0	chr5	45254947	45696498	HCN1	0	6683	HCN1	0.0396775	Intronic
chr5	45655001	45660000	control231	controls	90	0	chr5	45654899	45659898	deletion	controls	0	chr5	45254947	45696498	HCN1	0	6683	HCN1	0.0396775	Intronic
chr5	45655001	45660000	control231	controls	91	0	chr5	45654899	45659898	deletion	controls	0	chr5	45254947	45696498	HCN1	0	6683	HCN1	0.0396775	Intronic
chr5	45655001	45660000	control231	controls	92	0	chr5	45654899	45659898	deletion	controls	0	chr5	45254947	45696498	HCN1	0	6683	HCN1	0.0396775	Intronic
chr5	45655001	45660000	control231	controls	93	0	chr5	45654899	45659898	deletion	controls	0	chr5	45254947	45696498	HCN1	0	6683	HCN1	0.0396775	Intronic
chr5	45655001	45660000	control231	controls	95	0	chr5	45654899	45659898	deletion	controls	0	chr5	45254947	45696498	HCN1	0	6683	HCN1	0.0396775	Intronic
chr5	45655001	45660000	control231	controls	97	0	chr5	45654899	45659898	deletion	controls	0	chr5	45254947	45696498	HCN1	0	6683	HCN1	0.0396775	Intronic
chr5	45655001	45660000	control231	controls	98	0	chr5	45654899	45659898	deletion	controls	0	chr5	45254947	45696498	HCN1	0	6683	HCN1	0.0396775	Intronic
chr5	45655001	45660000	control231	controls	99	0	chr5	45654899	45659898	deletion	controls	0	chr5	45254947	45696498	HCN1	0	6683	HCN1	0.0396775	Intronic
chr5	45655001	45660000	control231	controls	100	0	chr5	45654899	45659898	deletion	controls	0	chr5	45254947	45696498	HCN1	0	6683	HCN1	0.0396775	Intronic
chr7	140610001	140615000	control56	controls	3	0	chr7	140910201	140915200	duplication	controls	0	chr7	140719326	140924929	BRAF	0	7272	BRAF	0.163008	Intronic
chr7	140610001	140615000	control56	controls	6	0	chr7	140910201	140915200	duplication	controls	0	chr7	140719326	140924929	BRAF	0	7272	BRAF	0.163008	Intronic
chr7	140610001	140615000	control56	controls	8	0	chr7	140910201	140915200	duplication	controls	0	chr7	140719326	140924929	BRAF	0	7272	BRAF	0.163008	Intronic
chr7	140610001	140615000	control56	controls	10	0	chr7	140910201	140915200	duplication	controls	0	chr7	140719326	140924929	BRAF	0	7272	BRAF	0.163008	Intronic
chr7	140610001	140615000	control56	controls	11	0	chr7	140910201	140915200	duplication	controls	0	chr7	140719326	140924929	BRAF	0	7272	BRAF	0.163008	Intronic
chr7	140610001	140615000	control56	controls	12	0	chr7	140910201	140915200	duplication	controls	0	chr7	140719326	140924929	BRAF	0	7272	BRAF	0.163008	Intronic
chr7	140610001	140615000	control56	controls	13	0	chr7	140910201	140915200	duplication	controls	0	chr7	140719326	140924929	BRAF	0	7272	BRAF	0.163008	Intronic
chr7	140610001	140615000	control56	controls	15	0	chr7	140910201	140915200	duplication	controls	0	chr7	140719326	140924929	BRAF	0	7272	BRAF	0.163008	Intronic
chr7	140610001	140615000	control56	controls	16	0	chr7	140910201	140915200	duplication	controls	0	chr7	140719326	140924929	BRAF	0	7272	BRAF	0.163008	Intronic
chr7	140610001	140615000	control56	controls	17	0	chr7	140910201	140915200	duplication	controls	0	chr7	140719326	140924929	BRAF	0	7272	BRAF	0.163008	Intronic
chr7	140610001	140615000	control56	controls	18	0	chr7	140910201	140915200	duplication	controls	0	chr7	140719326	140924929	BRAF	0	7272	BRAF	0.163008	Intronic
chr7	140610001	140615000	control56	controls	21	0	chr7	140910201	140915200	duplication	controls	0	chr7	140719326	140924929	BRAF	0	7272	BRAF	0.163008	Intronic
chr7	140610001	140615000	control56	controls	22	0	chr7	140910201	140915200	duplication	controls	0	chr7	140719326	140924929	BRAF	0	7272	BRAF	0.163008	Intronic
chr7	140610001	140615000	control56	controls	24	0	chr7	140910201	140915200	duplication	controls	0	chr7	140719326	140924929	BRAF	0	7272	BRAF	0.163008	Intronic
chr7	140610001	140615000	control56	controls	25	0	chr7	140910201	140915200	duplication	controls	0	chr7	140719326	140924929	BRAF	0	7272	BRAF	0.163008	Intronic
chr7	140610001	140615000	control56	controls	26	0	chr7	140910201	140915200	duplication	controls	0	chr7	140719326	140924929	BRAF	0	7272	BRAF	0.163008	Intronic
chr7	140610001	140615000	control56	controls	28	0	chr7	140910201	140915200	duplication	controls	0	chr7	140719326	140924929	BRAF	0	7272	BRAF	0.163008	Intronic
chr7	140610001	140615000	control56	controls	29	0	chr7	140910201	140915200	duplication	controls	0	chr7	140719326	140924929	BRAF	0	7272	BRAF	0.163008	Intronic
chr7	140610001	140615000	control56	controls	30	0	chr7	140910201	140915200	duplication	controls	0	chr7	140719326	140924929	BRAF	0	7272	BRAF	0.163008	Intronic
chr7	140610001	140615000	control56	controls	31	0	chr7	140910201	140915200	duplication	controls	0	chr7	140719326	140924929	BRAF	0	7272	BRAF	0.163008	Intronic
chr7	140610001	140615000	control56	controls	32	0	chr7	140910201	140915200	duplication	controls	0	chr7	140719326	140924929	BRAF	0	7272	BRAF	0.163008	Intronic
chr7	140610001	140615000	control56	controls	33	0	chr7	140910201	140915200	duplication	controls	0	chr7	140719326	140924929	BRAF	0	7272	BRAF	0.163008	Intronic
chr7	140610001	140615000	control56	controls	35	0	chr7	140910201	140915200	duplication	controls	0	chr7	140719326	140924929	BRAF	0	7272	BRAF	0.163008	Intronic
chr7	140610001	140615000	control56	controls	36	0	chr7	140910201	140915200	duplication	controls	0	chr7	140719326	140924929	BRAF	0	7272	BRAF	0.163008	Intronic
chr7	140610001	140615000	control56	controls	37	0	chr7	140910201	140915200	duplication	controls	0	chr7	140719326	140924929	BRAF	0	7272	BRAF	0.163008	Intronic
chr7	140610001	140615000	control56	controls	39	0	chr7	140910201	140915200	duplication	controls	0	chr7	140719326	140924929	BRAF	0	7272	BRAF	0.163008	Intronic
chr7	140610001	140615000	control56	controls	40	0	chr7	140910201	140915200	duplication	controls	0	chr7	140719326	140924929	BRAF	0	7272	BRAF	0.163008	Intronic
chr7	140610001	140615000	control56	controls	41	0	chr7	140910201	140915200	duplication	controls	0	chr7	140719326	140924929	BRAF	0	7272	BRAF	0.163008	Intronic
chr7	140610001	140615000	control56	controls	42	0	chr7	140910201	140915200	duplication	controls	0	chr7	140719326	140924929	BRAF	0	7272	BRAF	0.163008	Intronic
chr7	140610001	140615000	control56	controls	43	0	chr7	140910201	140915200	duplication	controls	0	chr7	140719326	140924929	BRAF	0	7272	BRAF	0.163008	Intronic
chr7	140610001	140615000	control56	controls	45	0	chr7	140910201	140915200	duplication	controls	0	chr7	140719326	140924929	BRAF	0	7272	BRAF	0.163008	Intronic
chr7	140610001	140615000	control56	controls	49	0	chr7	140910201	140915200	duplication	controls	0	chr7	140719326	140924929	BRAF	0	7272	BRAF	0.163008	Intronic
chr7	140610001	140615000	control56	controls	50	0	chr7	140910201	140915200	duplication	controls	0	chr7	140719326	140924929	BRAF	0	7272	BRAF	0.163008	Intronic
chr7	140610001	140615000	control56	controls	51	0	chr7	140910201	140915200	duplication	controls	0	chr7	140719326	140924929	BRAF	0	7272	BRAF	0.163008	Intronic
chr7	140610001	140615000	control56	controls	52	0	chr7	140910201	140915200	duplication	controls	0	chr7	140719326	140924929	BRAF	0	7272	BRAF	0.163008	Intronic
chr7	140610001	140615000	control56	controls	53	0	chr7	140910201	140915200	duplication	controls	0	chr7	140719326	140924929	BRAF	0	7272	BRAF	0.163008	Intronic
chr7	140610001	140615000	control56	controls	54	0	chr7	140910201	140915200	duplication	controls	0	chr7	140719326	140924929	BRAF	0	7272	BRAF	0.163008	Intronic
chr7	140610001	140615000	control56	controls	55	0	chr7	140910201	140915200	duplication	controls	0	chr7	140719326	140924929	BRAF	0	7272	BRAF	0.163008	Intronic
chr7	140610001	140615000	control56	controls	56	0	chr7	140910201	140915200	duplication	controls	0	chr7	140719326	140924929	BRAF	0	7272	BRAF	0.163008	Intronic
chr7	140610001	140615000	control56	controls	58	0	chr7	140910201	140915200	duplication	controls	0	chr7	140719326	140924929	BRAF	0	7272	BRAF	0.163008	Intronic
chr7	140610001	140615000	control56	controls	59	0	chr7	140910201	140915200	duplication	controls	0	chr7	140719326	140924929	BRAF	0	7272	BRAF	0.163008	Intronic
chr7	140610001	140615000	control56	controls	60	0	chr7	140910201	140915200	duplication	controls	0	chr7	140719326	140924929	BRAF	0	7272	BRAF	0.163008	Intronic
chr7	140610001	140615000	control56	controls	61	0	chr7	140910201	140915200	duplication	controls	0	chr7	140719326	140924929	BRAF	0	7272	BRAF	0.163008	Intronic
chr7	140610001	140615000	control56	controls	62	0	chr7	140910201	140915200	duplication	controls	0	chr7	140719326	140924929	BRAF	0	7272	BRAF	0.163008	Intronic
chr7	140610001	140615000	control56	controls	63	0	chr7	140910201	140915200	duplication	controls	0	chr7	140719326	140924929	BRAF	0	7272	BRAF	0.163008	Intronic
chr7	140610001	140615000	control56	controls	64	0	chr7	140910201	140915200	duplication	controls	0	chr7	140719326	140924929	BRAF	0	7272	BRAF	0.163008	Intronic
chr7	140610001	140615000	control56	controls	65	0	chr7	140910201	140915200	duplication	controls	0	chr7	140719326	140924929	BRAF	0	7272	BRAF	0.163008	Intronic
chr7	140610001	140615000	control56	controls	66	0	chr7	140910201	140915200	duplication	controls	0	chr7	140719326	140924929	BRAF	0	7272	BRAF	0.163008	Intronic
chr7	140610001	140615000	control56	controls	68	0	chr7	140910201	140915200	duplication	controls	0	chr7	140719326	140924929	BRAF	0	7272	BRAF	0.163008	Intronic
chr7	140610001	140615000	control56	controls	70	0	chr7	140910201	140915200	duplication	controls	0	chr7	140719326	140924929	BRAF	0	7272	BRAF	0.163008	Intronic
chr7	140610001	140615000	control56	controls	71	0	chr7	140910201	140915200	duplication	controls	0	chr7	140719326	140924929	BRAF	0	7272	BRAF	0.163008	Intronic
chr7	140610001	140615000	control56	controls	74	0	chr7	140910201	140915200	duplication	controls	0	chr7	140719326	140924929	BRAF	0	7272	BRAF	0.163008	Intronic
chr7	140610001	140615000	control56	controls	75	0	chr7	140910201	140915200	duplication	controls	0	chr7	140719326	140924929	BRAF	0	7272	BRAF	0.163008	Intronic
chr7	140610001	140615000	control56	controls	77	0	chr7	140910201	140915200	duplication	controls	0	chr7	140719326	140924929	BRAF	0	7272	BRAF	0.163008	Intronic
chr7	140610001	140615000	control56	controls	80	0	chr7	140910201	140915200	duplication	controls	0	chr7	140719326	140924929	BRAF	0	7272	BRAF	0.163008	Intronic
chr7	140610001	140615000	control56	controls	81	0	chr7	140910201	140915200	duplication	controls	0	chr7	140719326	140924929	BRAF	0	7272	BRAF	0.163008	Intronic
chr7	140610001	140615000	control56	controls	87	0	chr7	140910201	140915200	duplication	controls	0	chr7	140719326	140924929	BRAF	0	7272	BRAF	0.163008	Intronic
chr7	140610001	140615000	control56	controls	88	0	chr7	140910201	140915200	duplication	controls	0	chr7	140719326	140924929	BRAF	0	7272	BRAF	0.163008	Intronic
chr7	140610001	140615000	control56	controls	89	0	chr7	140910201	140915200	duplication	controls	0	chr7	140719326	140924929	BRAF	0	7272	BRAF	0.163008	Intronic
chr7	140610001	140615000	control56	controls	90	0	chr7	140910201	140915200	duplication	controls	0	chr7	140719326	140924929	BRAF	0	7272	BRAF	0.163008	Intronic
chr7	140610001	140615000	control56	controls	91	0	chr7	140910201	140915200	duplication	controls	0	chr7	140719326	140924929	BRAF	0	7272	BRAF	0.163008	Intronic
chr7	140610001	140615000	control56	controls	94	0	chr7	140910201	140915200	duplication	controls	0	chr7	140719326	140924929	BRAF	0	7272	BRAF	0.163008	Intronic
chr7	140610001	140615000	control56	controls	95	0	chr7	140910201	140915200	duplication	controls	0	chr7	140719326	140924929	BRAF	0	7272	BRAF	0.163008	Intronic
chr7	140610001	140615000	control56	controls	96	0	chr7	140910201	140915200	duplication	controls	0	chr7	140719326	140924929	BRAF	0	7272	BRAF	0.163008	Intronic
chr7	140610001	140615000	control56	controls	97	0	chr7	140910201	140915200	duplication	controls	0	chr7	140719326	140924929	BRAF	0	7272	BRAF	0.163008	Intronic
chr7	140610001	140615000	control56	controls	98	0	chr7	140910201	140915200	duplication	controls	0	chr7	140719326	140924929	BRAF	0	7272	BRAF	0.163008	Intronic
chr7	140610001	140615000	control56	controls	100	0	chr7	140910201	140915200	duplication	controls	0	chr7	140719326	140924929	BRAF	0	7272	BRAF	0.163008	Intronic
chr8	133445001	133450000	control162	controls	1	0.00420168	chr8	132432754	132437753	deletion	controls	0.00420168	chr8	132120858	132481095	KCNQ3	0	7682	KCNQ3	0.0483218	Intronic
chr8	133445001	133450000	control162	controls	4	0.00420168	chr8	132432754	132437753	deletion	controls	0.00420168	chr8	132120858	132481095	KCNQ3	0	7682	KCNQ3	0.0483218	Intronic
chr8	133445001	133450000	control162	controls	5	0.00420168	chr8	132432754	132437753	deletion	controls	0.00420168	chr8	132120858	132481095	KCNQ3	0	7682	KCNQ3	0.0483218	Intronic
chr8	133445001	133450000	control162	controls	6	0.00420168	chr8	132432754	132437753	deletion	controls	0.00420168	chr8	132120858	132481095	KCNQ3	0	7682	KCNQ3	0.0483218	Intronic
chr8	133445001	133450000	control162	controls	8	0.00420168	chr8	132432754	132437753	deletion	controls	0.00420168	chr8	132120858	132481095	KCNQ3	0	7682	KCNQ3	0.0483218	Intronic
chr8	133445001	133450000	control162	controls	9	0.00420168	chr8	132432754	132437753	deletion	controls	0.00420168	chr8	132120858	132481095	KCNQ3	0	7682	KCNQ3	0.0483218	Intronic
chr8	133445001	133450000	control162	controls	11	0.00420168	chr8	132432754	132437753	deletion	controls	0.00420168	chr8	132120858	132481095	KCNQ3	0	7682	KCNQ3	0.0483218	Intronic
chr8	133445001	133450000	control162	controls	15	0.00420168	chr8	132432754	132437753	deletion	controls	0.00420168	chr8	132120858	132481095	KCNQ3	0	7682	KCNQ3	0.0483218	Intronic
chr8	133445001	133450000	control162	controls	17	0.00420168	chr8	132432754	132437753	deletion	controls	0.00420168	chr8	132120858	132481095	KCNQ3	0	7682	KCNQ3	0.0483218	Intronic
chr8	133445001	133450000	control162	controls	20	0.00420168	chr8	132432754	132437753	deletion	controls	0.00420168	chr8	132120858	132481095	KCNQ3	0	7682	KCNQ3	0.0483218	Intronic
chr8	133445001	133450000	control162	controls	22	0.00420168	chr8	132432754	132437753	deletion	controls	0.00420168	chr8	132120858	132481095	KCNQ3	0	7682	KCNQ3	0.0483218	Intronic
chr8	133445001	133450000	control162	controls	25	0.00420168	chr8	132432754	132437753	deletion	controls	0.00420168	chr8	132120858	132481095	KCNQ3	0	7682	KCNQ3	0.0483218	Intronic
chr8	133445001	133450000	control162	controls	26	0.00420168	chr8	132432754	132437753	deletion	controls	0.00420168	chr8	132120858	132481095	KCNQ3	0	7682	KCNQ3	0.0483218	Intronic
chr8	133445001	133450000	control162	controls	27	0.00420168	chr8	132432754	132437753	deletion	controls	0.00420168	chr8	132120858	132481095	KCNQ3	0	7682	KCNQ3	0.0483218	Intronic
chr8	133445001	133450000	control162	controls	28	0.00420168	chr8	132432754	132437753	deletion	controls	0.00420168	chr8	132120858	132481095	KCNQ3	0	7682	KCNQ3	0.0483218	Intronic
chr8	133445001	133450000	control162	controls	29	0.00420168	chr8	132432754	132437753	deletion	controls	0.00420168	chr8	132120858	132481095	KCNQ3	0	7682	KCNQ3	0.0483218	Intronic
chr8	133445001	133450000	control162	controls	32	0.00420168	chr8	132432754	132437753	deletion	controls	0.00420168	chr8	132120858	132481095	KCNQ3	0	7682	KCNQ3	0.0483218	Intronic
chr8	133445001	133450000	control162	controls	33	0.00420168	chr8	132432754	132437753	deletion	controls	0.00420168	chr8	132120858	132481095	KCNQ3	0	7682	KCNQ3	0.0483218	Intronic
chr8	133445001	133450000	control162	controls	34	0.00420168	chr8	132432754	132437753	deletion	controls	0.00420168	chr8	132120858	132481095	KCNQ3	0	7682	KCNQ3	0.0483218	Intronic
chr8	133445001	133450000	control162	controls	36	0.00420168	chr8	132432754	132437753	deletion	controls	0.00420168	chr8	132120858	132481095	KCNQ3	0	7682	KCNQ3	0.0483218	Intronic
chr8	133445001	133450000	control162	controls	38	0.00420168	chr8	132432754	132437753	deletion	controls	0.00420168	chr8	132120858	132481095	KCNQ3	0	7682	KCNQ3	0.0483218	Intronic
chr8	133445001	133450000	control162	controls	40	0.00420168	chr8	132432754	132437753	deletion	controls	0.00420168	chr8	132120858	132481095	KCNQ3	0	7682	KCNQ3	0.0483218	Intronic
chr8	133445001	133450000	control162	controls	42	0.00420168	chr8	132432754	132437753	deletion	controls	0.00420168	chr8	132120858	132481095	KCNQ3	0	7682	KCNQ3	0.0483218	Intronic
chr8	133445001	133450000	control162	controls	45	0.00420168	chr8	132432754	132437753	deletion	controls	0.00420168	chr8	132120858	132481095	KCNQ3	0	7682	KCNQ3	0.0483218	Intronic
chr8	133445001	133450000	control162	controls	47	0.00420168	chr8	132432754	132437753	deletion	controls	0.00420168	chr8	132120858	132481095	KCNQ3	0	7682	KCNQ3	0.0483218	Intronic
chr8	133445001	133450000	control162	controls	48	0.00420168	chr8	132432754	132437753	deletion	controls	0.00420168	chr8	132120858	132481095	KCNQ3	0	7682	KCNQ3	0.0483218	Intronic
chr8	133445001	133450000	control162	controls	49	0.00420168	chr8	132432754	132437753	deletion	controls	0.00420168	chr8	132120858	132481095	KCNQ3	0	7682	KCNQ3	0.0483218	Intronic
chr8	133445001	133450000	control162	controls	51	0.00420168	chr8	132432754	132437753	deletion	controls	0.00420168	chr8	132120858	132481095	KCNQ3	0	7682	KCNQ3	0.0483218	Intronic
chr8	133445001	133450000	control162	controls	52	0.00420168	chr8	132432754	132437753	deletion	controls	0.00420168	chr8	132120858	132481095	KCNQ3	0	7682	KCNQ3	0.0483218	Intronic
chr8	133445001	133450000	control162	controls	53	0.00420168	chr8	132432754	132437753	deletion	controls	0.00420168	chr8	132120858	132481095	KCNQ3	0	7682	KCNQ3	0.0483218	Intronic
chr8	133445001	133450000	control162	controls	54	0.00420168	chr8	132432754	132437753	deletion	controls	0.00420168	chr8	132120858	132481095	KCNQ3	0	7682	KCNQ3	0.0483218	Intronic
chr8	133445001	133450000	control162	controls	55	0.00420168	chr8	132432754	132437753	deletion	controls	0.00420168	chr8	132120858	132481095	KCNQ3	0	7682	KCNQ3	0.0483218	Intronic
chr8	133445001	133450000	control162	controls	56	0.00420168	chr8	132432754	132437753	deletion	controls	0.00420168	chr8	132120858	132481095	KCNQ3	0	7682	KCNQ3	0.0483218	Intronic
chr8	133445001	133450000	control162	controls	58	0.00420168	chr8	132432754	132437753	deletion	controls	0.00420168	chr8	132120858	132481095	KCNQ3	0	7682	KCNQ3	0.0483218	Intronic
chr8	133445001	133450000	control162	controls	59	0.00420168	chr8	132432754	132437753	deletion	controls	0.00420168	chr8	132120858	132481095	KCNQ3	0	7682	KCNQ3	0.0483218	Intronic
chr8	133445001	133450000	control162	controls	60	0.00420168	chr8	132432754	132437753	deletion	controls	0.00420168	chr8	132120858	132481095	KCNQ3	0	7682	KCNQ3	0.0483218	Intronic
chr8	133445001	133450000	control162	controls	61	0.00420168	chr8	132432754	132437753	deletion	controls	0.00420168	chr8	132120858	132481095	KCNQ3	0	7682	KCNQ3	0.0483218	Intronic
chr8	133445001	133450000	control162	controls	62	0.00420168	chr8	132432754	132437753	deletion	controls	0.00420168	chr8	132120858	132481095	KCNQ3	0	7682	KCNQ3	0.0483218	Intronic
chr8	133445001	133450000	control162	controls	63	0.00420168	chr8	132432754	132437753	deletion	controls	0.00420168	chr8	132120858	132481095	KCNQ3	0	7682	KCNQ3	0.0483218	Intronic
chr8	133445001	133450000	control162	controls	64	0.00420168	chr8	132432754	132437753	deletion	controls	0.00420168	chr8	132120858	132481095	KCNQ3	0	7682	KCNQ3	0.0483218	Intronic
chr8	133445001	133450000	control162	controls	66	0.00420168	chr8	132432754	132437753	deletion	controls	0.00420168	chr8	132120858	132481095	KCNQ3	0	7682	KCNQ3	0.0483218	Intronic
chr8	133445001	133450000	control162	controls	71	0.00420168	chr8	132432754	132437753	deletion	controls	0.00420168	chr8	132120858	132481095	KCNQ3	0	7682	KCNQ3	0.0483218	Intronic
chr8	133445001	133450000	control162	controls	72	0.00420168	chr8	132432754	132437753	deletion	controls	0.00420168	chr8	132120858	132481095	KCNQ3	0	7682	KCNQ3	0.0483218	Intronic
chr8	133445001	133450000	control162	controls	73	0.00420168	chr8	132432754	132437753	deletion	controls	0.00420168	chr8	132120858	132481095	KCNQ3	0	7682	KCNQ3	0.0483218	Intronic
chr8	133445001	133450000	control162	controls	77	0.00420168	chr8	132432754	132437753	deletion	controls	0.00420168	chr8	132120858	132481095	KCNQ3	0	7682	KCNQ3	0.0483218	Intronic
chr8	133445001	133450000	control162	controls	79	0.00420168	chr8	132432754	132437753	deletion	controls	0.00420168	chr8	132120858	132481095	KCNQ3	0	7682	KCNQ3	0.0483218	Intronic
chr8	133445001	133450000	control162	controls	80	0.00420168	chr8	132432754	132437753	deletion	controls	0.00420168	chr8	132120858	132481095	KCNQ3	0	7682	KCNQ3	0.0483218	Intronic
chr8	133445001	133450000	control162	controls	81	0.00420168	chr8	132432754	132437753	deletion	controls	0.00420168	chr8	132120858	132481095	KCNQ3	0	7682	KCNQ3	0.0483218	Intronic
chr8	133445001	133450000	control162	controls	83	0.00420168	chr8	132432754	132437753	deletion	controls	0.00420168	chr8	132120858	132481095	KCNQ3	0	7682	KCNQ3	0.0483218	Intronic
chr8	133445001	133450000	control162	controls	84	0.00420168	chr8	132432754	132437753	deletion	controls	0.00420168	chr8	132120858	132481095	KCNQ3	0	7682	KCNQ3	0.0483218	Intronic
chr8	133445001	133450000	control162	controls	86	0.00420168	chr8	132432754	132437753	deletion	controls	0.00420168	chr8	132120858	132481095	KCNQ3	0	7682	KCNQ3	0.0483218	Intronic
chr8	133445001	133450000	control162	controls	87	0.00420168	chr8	132432754	132437753	deletion	controls	0.00420168	chr8	132120858	132481095	KCNQ3	0	7682	KCNQ3	0.0483218	Intronic
chr8	133445001	133450000	control162	controls	88	0.00420168	chr8	132432754	132437753	deletion	controls	0.00420168	chr8	132120858	132481095	KCNQ3	0	7682	KCNQ3	0.0483218	Intronic
chr8	133445001	133450000	control162	controls	89	0.00420168	chr8	132432754	132437753	deletion	controls	0.00420168	chr8	132120858	132481095	KCNQ3	0	7682	KCNQ3	0.0483218	Intronic
chr8	133445001	133450000	control162	controls	90	0.00420168	chr8	132432754	132437753	deletion	controls	0.00420168	chr8	132120858	132481095	KCNQ3	0	7682	KCNQ3	0.0483218	Intronic
chr8	133445001	133450000	control162	controls	91	0.00420168	chr8	132432754	132437753	deletion	controls	0.00420168	chr8	132120858	132481095	KCNQ3	0	7682	KCNQ3	0.0483218	Intronic
chr8	133445001	133450000	control162	controls	92	0.00420168	chr8	132432754	132437753	deletion	controls	0.00420168	chr8	132120858	132481095	KCNQ3	0	7682	KCNQ3	0.0483218	Intronic
chr8	133445001	133450000	control162	controls	94	0.00420168	chr8	132432754	132437753	deletion	controls	0.00420168	chr8	132120858	132481095	KCNQ3	0	7682	KCNQ3	0.0483218	Intronic
chr8	133445001	133450000	control162	controls	96	0.00420168	chr8	132432754	132437753	deletion	controls	0.00420168	chr8	132120858	132481095	KCNQ3	0	7682	KCNQ3	0.0483218	Intronic
chr8	133445001	133450000	control162	controls	97	0.00420168	chr8	132432754	132437753	deletion	controls	0.00420168	chr8	132120858	132481095	KCNQ3	0	7682	KCNQ3	0.0483218	Intronic
chr8	133445001	133450000	control162	controls	98	0.00420168	chr8	132432754	132437753	deletion	controls	0.00420168	chr8	132120858	132481095	KCNQ3	0	7682	KCNQ3	0.0483218	Intronic
chr8	133445001	133450000	control162	controls	99	0.00420168	chr8	132432754	132437753	deletion	controls	0.00420168	chr8	132120858	132481095	KCNQ3	0	7682	KCNQ3	0.0483218	Intronic
chr13	36110001	36115000	control160	controls	1	0	chr13	35535864	35540863	deletion	controls	0	chr13	34942269	35673022	NBEA	0	1474	NBEA	0.622038	Intronic
chr13	36110001	36115000	control160	controls	2	0	chr13	35535864	35540863	deletion	controls	0	chr13	34942269	35673022	NBEA	0	1474	NBEA	0.622038	Intronic
chr13	36110001	36115000	control160	controls	4	0	chr13	35535864	35540863	deletion	controls	0	chr13	34942269	35673022	NBEA	0	1474	NBEA	0.622038	Intronic
chr13	36110001	36115000	control160	controls	6	0	chr13	35535864	35540863	deletion	controls	0	chr13	34942269	35673022	NBEA	0	1474	NBEA	0.622038	Intronic
chr13	36110001	36115000	control160	controls	7	0	chr13	35535864	35540863	deletion	controls	0	chr13	34942269	35673022	NBEA	0	1474	NBEA	0.622038	Intronic
chr13	36110001	36115000	control160	controls	8	0	chr13	35535864	35540863	deletion	controls	0	chr13	34942269	35673022	NBEA	0	1474	NBEA	0.622038	Intronic
chr13	36110001	36115000	control160	controls	9	0	chr13	35535864	35540863	deletion	controls	0	chr13	34942269	35673022	NBEA	0	1474	NBEA	0.622038	Intronic
chr13	36110001	36115000	control160	controls	10	0	chr13	35535864	35540863	deletion	controls	0	chr13	34942269	35673022	NBEA	0	1474	NBEA	0.622038	Intronic
chr13	36110001	36115000	control160	controls	11	0	chr13	35535864	35540863	deletion	controls	0	chr13	34942269	35673022	NBEA	0	1474	NBEA	0.622038	Intronic
chr13	36110001	36115000	control160	controls	12	0	chr13	35535864	35540863	deletion	controls	0	chr13	34942269	35673022	NBEA	0	1474	NBEA	0.622038	Intronic
chr13	36110001	36115000	control160	controls	13	0	chr13	35535864	35540863	deletion	controls	0	chr13	34942269	35673022	NBEA	0	1474	NBEA	0.622038	Intronic
chr13	36110001	36115000	control160	controls	15	0	chr13	35535864	35540863	deletion	controls	0	chr13	34942269	35673022	NBEA	0	1474	NBEA	0.622038	Intronic
chr13	36110001	36115000	control160	controls	17	0	chr13	35535864	35540863	deletion	controls	0	chr13	34942269	35673022	NBEA	0	1474	NBEA	0.622038	Intronic
chr13	36110001	36115000	control160	controls	18	0	chr13	35535864	35540863	deletion	controls	0	chr13	34942269	35673022	NBEA	0	1474	NBEA	0.622038	Intronic
chr13	36110001	36115000	control160	controls	20	0	chr13	35535864	35540863	deletion	controls	0	chr13	34942269	35673022	NBEA	0	1474	NBEA	0.622038	Intronic
chr13	36110001	36115000	control160	controls	22	0	chr13	35535864	35540863	deletion	controls	0	chr13	34942269	35673022	NBEA	0	1474	NBEA	0.622038	Intronic
chr13	36110001	36115000	control160	controls	25	0	chr13	35535864	35540863	deletion	controls	0	chr13	34942269	35673022	NBEA	0	1474	NBEA	0.622038	Intronic
chr13	36110001	36115000	control160	controls	26	0	chr13	35535864	35540863	deletion	controls	0	chr13	34942269	35673022	NBEA	0	1474	NBEA	0.622038	Intronic
chr13	36110001	36115000	control160	controls	27	0	chr13	35535864	35540863	deletion	controls	0	chr13	34942269	35673022	NBEA	0	1474	NBEA	0.622038	Intronic
chr13	36110001	36115000	control160	controls	28	0	chr13	35535864	35540863	deletion	controls	0	chr13	34942269	35673022	NBEA	0	1474	NBEA	0.622038	Intronic
chr13	36110001	36115000	control160	controls	34	0	chr13	35535864	35540863	deletion	controls	0	chr13	34942269	35673022	NBEA	0	1474	NBEA	0.622038	Intronic
chr13	36110001	36115000	control160	controls	35	0	chr13	35535864	35540863	deletion	controls	0	chr13	34942269	35673022	NBEA	0	1474	NBEA	0.622038	Intronic
[truncated: 13,034 more rows]

## Sheet: Figure 4d closest
epilepsy_closest
CHR.x	START_hg19	END_hg19	ID	GROUP.x	REP	AF.x	CHR.y	START	END	SVTYPE	GROUP.y	AF.y	GENE_CHR	GENE_START	GENE_END	GENE	DIST	X	Elements	Pathogenicity	Type
chr20	45900001	45905000	control263	controls	5	0	chr20	47271257	47276256	duplication	controls	0	chr20	47209213	47356889	ZMYND8	0	5421	ZMYND8	0.65912	Intronic
chr20	45900001	45905000	control263	controls	7	0	chr20	47271257	47276256	duplication	controls	0	chr20	47209213	47356889	ZMYND8	0	5421	ZMYND8	0.65912	Intronic
chr20	45900001	45905000	control263	controls	8	0	chr20	47271257	47276256	duplication	controls	0	chr20	47209213	47356889	ZMYND8	0	5421	ZMYND8	0.65912	Intronic
chr20	45900001	45905000	control263	controls	9	0	chr20	47271257	47276256	duplication	controls	0	chr20	47209213	47356889	ZMYND8	0	5421	ZMYND8	0.65912	Intronic
chr20	45900001	45905000	control263	controls	10	0	chr20	47271257	47276256	duplication	controls	0	chr20	47209213	47356889	ZMYND8	0	5421	ZMYND8	0.65912	Intronic
chr20	45900001	45905000	control263	controls	14	0	chr20	47271257	47276256	duplication	controls	0	chr20	47209213	47356889	ZMYND8	0	5421	ZMYND8	0.65912	Intronic
chr20	45900001	45905000	control263	controls	15	0	chr20	47271257	47276256	duplication	controls	0	chr20	47209213	47356889	ZMYND8	0	5421	ZMYND8	0.65912	Intronic
chr20	45900001	45905000	control263	controls	17	0	chr20	47271257	47276256	duplication	controls	0	chr20	47209213	47356889	ZMYND8	0	5421	ZMYND8	0.65912	Intronic
chr20	45900001	45905000	control263	controls	19	0	chr20	47271257	47276256	duplication	controls	0	chr20	47209213	47356889	ZMYND8	0	5421	ZMYND8	0.65912	Intronic
chr20	45900001	45905000	control263	controls	20	0	chr20	47271257	47276256	duplication	controls	0	chr20	47209213	47356889	ZMYND8	0	5421	ZMYND8	0.65912	Intronic
chr20	45900001	45905000	control263	controls	21	0	chr20	47271257	47276256	duplication	controls	0	chr20	47209213	47356889	ZMYND8	0	5421	ZMYND8	0.65912	Intronic
chr20	45900001	45905000	control263	controls	22	0	chr20	47271257	47276256	duplication	controls	0	chr20	47209213	47356889	ZMYND8	0	5421	ZMYND8	0.65912	Intronic
chr20	45900001	45905000	control263	controls	23	0	chr20	47271257	47276256	duplication	controls	0	chr20	47209213	47356889	ZMYND8	0	5421	ZMYND8	0.65912	Intronic
chr20	45900001	45905000	control263	controls	24	0	chr20	47271257	47276256	duplication	controls	0	chr20	47209213	47356889	ZMYND8	0	5421	ZMYND8	0.65912	Intronic
chr20	45900001	45905000	control263	controls	25	0	chr20	47271257	47276256	duplication	controls	0	chr20	47209213	47356889	ZMYND8	0	5421	ZMYND8	0.65912	Intronic
chr20	45900001	45905000	control263	controls	26	0	chr20	47271257	47276256	duplication	controls	0	chr20	47209213	47356889	ZMYND8	0	5421	ZMYND8	0.65912	Intronic
chr20	45900001	45905000	control263	controls	27	0	chr20	47271257	47276256	duplication	controls	0	chr20	47209213	47356889	ZMYND8	0	5421	ZMYND8	0.65912	Intronic
chr20	45900001	45905000	control263	controls	28	0	chr20	47271257	47276256	duplication	controls	0	chr20	47209213	47356889	ZMYND8	0	5421	ZMYND8	0.65912	Intronic
chr20	45900001	45905000	control263	controls	29	0	chr20	47271257	47276256	duplication	controls	0	chr20	47209213	47356889	ZMYND8	0	5421	ZMYND8	0.65912	Intronic
chr20	45900001	45905000	control263	controls	31	0	chr20	47271257	47276256	duplication	controls	0	chr20	47209213	47356889	ZMYND8	0	5421	ZMYND8	0.65912	Intronic
chr20	45900001	45905000	control263	controls	33	0	chr20	47271257	47276256	duplication	controls	0	chr20	47209213	47356889	ZMYND8	0	5421	ZMYND8	0.65912	Intronic
chr20	45900001	45905000	control263	controls	35	0	chr20	47271257	47276256	duplication	controls	0	chr20	47209213	47356889	ZMYND8	0	5421	ZMYND8	0.65912	Intronic
chr20	45900001	45905000	control263	controls	37	0	chr20	47271257	47276256	duplication	controls	0	chr20	47209213	47356889	ZMYND8	0	5421	ZMYND8	0.65912	Intronic
chr20	45900001	45905000	control263	controls	40	0	chr20	47271257	47276256	duplication	controls	0	chr20	47209213	47356889	ZMYND8	0	5421	ZMYND8	0.65912	Intronic
chr20	45900001	45905000	control263	controls	42	0	chr20	47271257	47276256	duplication	controls	0	chr20	47209213	47356889	ZMYND8	0	5421	ZMYND8	0.65912	Intronic
chr20	45900001	45905000	control263	controls	44	0	chr20	47271257	47276256	duplication	controls	0	chr20	47209213	47356889	ZMYND8	0	5421	ZMYND8	0.65912	Intronic
chr20	45900001	45905000	control263	controls	45	0	chr20	47271257	47276256	duplication	controls	0	chr20	47209213	47356889	ZMYND8	0	5421	ZMYND8	0.65912	Intronic
chr20	45900001	45905000	control263	controls	48	0	chr20	47271257	47276256	duplication	controls	0	chr20	47209213	47356889	ZMYND8	0	5421	ZMYND8	0.65912	Intronic
chr20	45900001	45905000	control263	controls	50	0	chr20	47271257	47276256	duplication	controls	0	chr20	47209213	47356889	ZMYND8	0	5421	ZMYND8	0.65912	Intronic
chr20	45900001	45905000	control263	controls	51	0	chr20	47271257	47276256	duplication	controls	0	chr20	47209213	47356889	ZMYND8	0	5421	ZMYND8	0.65912	Intronic
chr20	45900001	45905000	control263	controls	52	0	chr20	47271257	47276256	duplication	controls	0	chr20	47209213	47356889	ZMYND8	0	5421	ZMYND8	0.65912	Intronic
chr20	45900001	45905000	control263	controls	53	0	chr20	47271257	47276256	duplication	controls	0	chr20	47209213	47356889	ZMYND8	0	5421	ZMYND8	0.65912	Intronic
chr20	45900001	45905000	control263	controls	54	0	chr20	47271257	47276256	duplication	controls	0	chr20	47209213	47356889	ZMYND8	0	5421	ZMYND8	0.65912	Intronic
chr20	45900001	45905000	control263	controls	56	0	chr20	47271257	47276256	duplication	controls	0	chr20	47209213	47356889	ZMYND8	0	5421	ZMYND8	0.65912	Intronic
chr20	45900001	45905000	control263	controls	57	0	chr20	47271257	47276256	duplication	controls	0	chr20	47209213	47356889	ZMYND8	0	5421	ZMYND8	0.65912	Intronic
chr20	45900001	45905000	control263	controls	58	0	chr20	47271257	47276256	duplication	controls	0	chr20	47209213	47356889	ZMYND8	0	5421	ZMYND8	0.65912	Intronic
chr20	45900001	45905000	control263	controls	59	0	chr20	47271257	47276256	duplication	controls	0	chr20	47209213	47356889	ZMYND8	0	5421	ZMYND8	0.65912	Intronic
chr20	45900001	45905000	control263	controls	62	0	chr20	47271257	47276256	duplication	controls	0	chr20	47209213	47356889	ZMYND8	0	5421	ZMYND8	0.65912	Intronic
chr20	45900001	45905000	control263	controls	63	0	chr20	47271257	47276256	duplication	controls	0	chr20	47209213	47356889	ZMYND8	0	5421	ZMYND8	0.65912	Intronic
chr20	45900001	45905000	control263	controls	64	0	chr20	47271257	47276256	duplication	controls	0	chr20	47209213	47356889	ZMYND8	0	5421	ZMYND8	0.65912	Intronic
chr20	45900001	45905000	control263	controls	65	0	chr20	47271257	47276256	duplication	controls	0	chr20	47209213	47356889	ZMYND8	0	5421	ZMYND8	0.65912	Intronic
chr20	45900001	45905000	control263	controls	66	0	chr20	47271257	47276256	duplication	controls	0	chr20	47209213	47356889	ZMYND8	0	5421	ZMYND8	0.65912	Intronic
chr20	45900001	45905000	control263	controls	69	0	chr20	47271257	47276256	duplication	controls	0	chr20	47209213	47356889	ZMYND8	0	5421	ZMYND8	0.65912	Intronic
chr20	45900001	45905000	control263	controls	70	0	chr20	47271257	47276256	duplication	controls	0	chr20	47209213	47356889	ZMYND8	0	5421	ZMYND8	0.65912	Intronic
chr20	45900001	45905000	control263	controls	71	0	chr20	47271257	47276256	duplication	controls	0	chr20	47209213	47356889	ZMYND8	0	5421	ZMYND8	0.65912	Intronic
chr20	45900001	45905000	control263	controls	72	0	chr20	47271257	47276256	duplication	controls	0	chr20	47209213	47356889	ZMYND8	0	5421	ZMYND8	0.65912	Intronic
chr20	45900001	45905000	control263	controls	73	0	chr20	47271257	47276256	duplication	controls	0	chr20	47209213	47356889	ZMYND8	0	5421	ZMYND8	0.65912	Intronic
chr20	45900001	45905000	control263	controls	74	0	chr20	47271257	47276256	duplication	controls	0	chr20	47209213	47356889	ZMYND8	0	5421	ZMYND8	0.65912	Intronic
chr20	45900001	45905000	control263	controls	75	0	chr20	47271257	47276256	duplication	controls	0	chr20	47209213	47356889	ZMYND8	0	5421	ZMYND8	0.65912	Intronic
chr20	45900001	45905000	control263	controls	76	0	chr20	47271257	47276256	duplication	controls	0	chr20	47209213	47356889	ZMYND8	0	5421	ZMYND8	0.65912	Intronic
chr20	45900001	45905000	control263	controls	80	0	chr20	47271257	47276256	duplication	controls	0	chr20	47209213	47356889	ZMYND8	0	5421	ZMYND8	0.65912	Intronic
chr20	45900001	45905000	control263	controls	81	0	chr20	47271257	47276256	duplication	controls	0	chr20	47209213	47356889	ZMYND8	0	5421	ZMYND8	0.65912	Intronic
chr20	45900001	45905000	control263	controls	84	0	chr20	47271257	47276256	duplication	controls	0	chr20	47209213	47356889	ZMYND8	0	5421	ZMYND8	0.65912	Intronic
chr20	45900001	45905000	control263	controls	85	0	chr20	47271257	47276256	duplication	controls	0	chr20	47209213	47356889	ZMYND8	0	5421	ZMYND8	0.65912	Intronic
chr20	45900001	45905000	control263	controls	88	0	chr20	47271257	47276256	duplication	controls	0	chr20	47209213	47356889	ZMYND8	0	5421	ZMYND8	0.65912	Intronic
chr20	45900001	45905000	control263	controls	93	0	chr20	47271257	47276256	duplication	controls	0	chr20	47209213	47356889	ZMYND8	0	5421	ZMYND8	0.65912	Intronic
chr20	45900001	45905000	control263	controls	95	0	chr20	47271257	47276256	duplication	controls	0	chr20	47209213	47356889	ZMYND8	0	5421	ZMYND8	0.65912	Intronic
chr20	45900001	45905000	control263	controls	96	0	chr20	47271257	47276256	duplication	controls	0	chr20	47209213	47356889	ZMYND8	0	5421	ZMYND8	0.65912	Intronic
chr20	45900001	45905000	control263	controls	97	0	chr20	47271257	47276256	duplication	controls	0	chr20	47209213	47356889	ZMYND8	0	5421	ZMYND8	0.65912	Intronic
chr20	45900001	45905000	control263	controls	98	0	chr20	47271257	47276256	duplication	controls	0	chr20	47209213	47356889	ZMYND8	0	5421	ZMYND8	0.65912	Intronic
chr20	45900001	45905000	control263	controls	99	0	chr20	47271257	47276256	duplication	controls	0	chr20	47209213	47356889	ZMYND8	0	5421	ZMYND8	0.65912	Intronic
chr20	45900001	45905000	control263	controls	100	0	chr20	47271257	47276256	duplication	controls	0	chr20	47209213	47356889	ZMYND8	0	5421	ZMYND8	0.65912	Intronic
chr7	147845001	147850000	control221	controls	2	0.000798722	chr7	148147909	148152908	deletion	controls	0.000798722	chr7	146116001	148420998	CNTNAP2	0	7398	CNTNAP2	0.518893	Intronic
chr7	147845001	147850000	control221	controls	4	0.000798722	chr7	148147909	148152908	deletion	controls	0.000798722	chr7	146116001	148420998	CNTNAP2	0	7398	CNTNAP2	0.518893	Intronic
chr7	147845001	147850000	control221	controls	5	0.000798722	chr7	148147909	148152908	deletion	controls	0.000798722	chr7	146116001	148420998	CNTNAP2	0	7398	CNTNAP2	0.518893	Intronic
chr7	147845001	147850000	control221	controls	6	0.000798722	chr7	148147909	148152908	deletion	controls	0.000798722	chr7	146116001	148420998	CNTNAP2	0	7398	CNTNAP2	0.518893	Intronic
chr7	147845001	147850000	control221	controls	7	0.000798722	chr7	148147909	148152908	deletion	controls	0.000798722	chr7	146116001	148420998	CNTNAP2	0	7398	CNTNAP2	0.518893	Intronic
chr7	147845001	147850000	control221	controls	8	0.000798722	chr7	148147909	148152908	deletion	controls	0.000798722	chr7	146116001	148420998	CNTNAP2	0	7398	CNTNAP2	0.518893	Intronic
chr7	147845001	147850000	control221	controls	9	0.000798722	chr7	148147909	148152908	deletion	controls	0.000798722	chr7	146116001	148420998	CNTNAP2	0	7398	CNTNAP2	0.518893	Intronic
chr7	147845001	147850000	control221	controls	10	0.000798722	chr7	148147909	148152908	deletion	controls	0.000798722	chr7	146116001	148420998	CNTNAP2	0	7398	CNTNAP2	0.518893	Intronic
chr7	147845001	147850000	control221	controls	11	0.000798722	chr7	148147909	148152908	deletion	controls	0.000798722	chr7	146116001	148420998	CNTNAP2	0	7398	CNTNAP2	0.518893	Intronic
chr7	147845001	147850000	control221	controls	15	0.000798722	chr7	148147909	148152908	deletion	controls	0.000798722	chr7	146116001	148420998	CNTNAP2	0	7398	CNTNAP2	0.518893	Intronic
chr7	147845001	147850000	control221	controls	16	0.000798722	chr7	148147909	148152908	deletion	controls	0.000798722	chr7	146116001	148420998	CNTNAP2	0	7398	CNTNAP2	0.518893	Intronic
chr7	147845001	147850000	control221	controls	18	0.000798722	chr7	148147909	148152908	deletion	controls	0.000798722	chr7	146116001	148420998	CNTNAP2	0	7398	CNTNAP2	0.518893	Intronic
chr7	147845001	147850000	control221	controls	19	0.000798722	chr7	148147909	148152908	deletion	controls	0.000798722	chr7	146116001	148420998	CNTNAP2	0	7398	CNTNAP2	0.518893	Intronic
chr7	147845001	147850000	control221	controls	20	0.000798722	chr7	148147909	148152908	deletion	controls	0.000798722	chr7	146116001	148420998	CNTNAP2	0	7398	CNTNAP2	0.518893	Intronic
chr7	147845001	147850000	control221	controls	21	0.000798722	chr7	148147909	148152908	deletion	controls	0.000798722	chr7	146116001	148420998	CNTNAP2	0	7398	CNTNAP2	0.518893	Intronic
chr7	147845001	147850000	control221	controls	22	0.000798722	chr7	148147909	148152908	deletion	controls	0.000798722	chr7	146116001	148420998	CNTNAP2	0	7398	CNTNAP2	0.518893	Intronic
chr7	147845001	147850000	control221	controls	23	0.000798722	chr7	148147909	148152908	deletion	controls	0.000798722	chr7	146116001	148420998	CNTNAP2	0	7398	CNTNAP2	0.518893	Intronic
chr7	147845001	147850000	control221	controls	24	0.000798722	chr7	148147909	148152908	deletion	controls	0.000798722	chr7	146116001	148420998	CNTNAP2	0	7398	CNTNAP2	0.518893	Intronic
chr7	147845001	147850000	control221	controls	29	0.000798722	chr7	148147909	148152908	deletion	controls	0.000798722	chr7	146116001	148420998	CNTNAP2	0	7398	CNTNAP2	0.518893	Intronic
chr7	147845001	147850000	control221	controls	33	0.000798722	chr7	148147909	148152908	deletion	controls	0.000798722	chr7	146116001	148420998	CNTNAP2	0	7398	CNTNAP2	0.518893	Intronic
chr7	147845001	147850000	control221	controls	34	0.000798722	chr7	148147909	148152908	deletion	controls	0.000798722	chr7	146116001	148420998	CNTNAP2	0	7398	CNTNAP2	0.518893	Intronic
chr7	147845001	147850000	control221	controls	35	0.000798722	chr7	148147909	148152908	deletion	controls	0.000798722	chr7	146116001	148420998	CNTNAP2	0	7398	CNTNAP2	0.518893	Intronic
chr7	147845001	147850000	control221	controls	37	0.000798722	chr7	148147909	148152908	deletion	controls	0.000798722	chr7	146116001	148420998	CNTNAP2	0	7398	CNTNAP2	0.518893	Intronic
chr7	147845001	147850000	control221	controls	40	0.000798722	chr7	148147909	148152908	deletion	controls	0.000798722	chr7	146116001	148420998	CNTNAP2	0	7398	CNTNAP2	0.518893	Intronic
chr7	147845001	147850000	control221	controls	41	0.000798722	chr7	148147909	148152908	deletion	controls	0.000798722	chr7	146116001	148420998	CNTNAP2	0	7398	CNTNAP2	0.518893	Intronic
chr7	147845001	147850000	control221	controls	45	0.000798722	chr7	148147909	148152908	deletion	controls	0.000798722	chr7	146116001	148420998	CNTNAP2	0	7398	CNTNAP2	0.518893	Intronic
chr7	147845001	147850000	control221	controls	46	0.000798722	chr7	148147909	148152908	deletion	controls	0.000798722	chr7	146116001	148420998	CNTNAP2	0	7398	CNTNAP2	0.518893	Intronic
chr7	147845001	147850000	control221	controls	47	0.000798722	chr7	148147909	148152908	deletion	controls	0.000798722	chr7	146116001	148420998	CNTNAP2	0	7398	CNTNAP2	0.518893	Intronic
chr7	147845001	147850000	control221	controls	48	0.000798722	chr7	148147909	148152908	deletion	controls	0.000798722	chr7	146116001	148420998	CNTNAP2	0	7398	CNTNAP2	0.518893	Intronic
chr7	147845001	147850000	control221	controls	50	0.000798722	chr7	148147909	148152908	deletion	controls	0.000798722	chr7	146116001	148420998	CNTNAP2	0	7398	CNTNAP2	0.518893	Intronic
chr7	147845001	147850000	control221	controls	51	0.000798722	chr7	148147909	148152908	deletion	controls	0.000798722	chr7	146116001	148420998	CNTNAP2	0	7398	CNTNAP2	0.518893	Intronic
chr7	147845001	147850000	control221	controls	52	0.000798722	chr7	148147909	148152908	deletion	controls	0.000798722	chr7	146116001	148420998	CNTNAP2	0	7398	CNTNAP2	0.518893	Intronic
chr7	147845001	147850000	control221	controls	53	0.000798722	chr7	148147909	148152908	deletion	controls	0.000798722	chr7	146116001	148420998	CNTNAP2	0	7398	CNTNAP2	0.518893	Intronic
chr7	147845001	147850000	control221	controls	54	0.000798722	chr7	148147909	148152908	deletion	controls	0.000798722	chr7	146116001	148420998	CNTNAP2	0	7398	CNTNAP2	0.518893	Intronic
chr7	147845001	147850000	control221	controls	56	0.000798722	chr7	148147909	148152908	deletion	controls	0.000798722	chr7	146116001	148420998	CNTNAP2	0	7398	CNTNAP2	0.518893	Intronic
chr7	147845001	147850000	control221	controls	57	0.000798722	chr7	148147909	148152908	deletion	controls	0.000798722	chr7	146116001	148420998	CNTNAP2	0	7398	CNTNAP2	0.518893	Intronic
chr7	147845001	147850000	control221	controls	58	0.000798722	chr7	148147909	148152908	deletion	controls	0.000798722	chr7	146116001	148420998	CNTNAP2	0	7398	CNTNAP2	0.518893	Intronic
chr7	147845001	147850000	control221	controls	59	0.000798722	chr7	148147909	148152908	deletion	controls	0.000798722	chr7	146116001	148420998	CNTNAP2	0	7398	CNTNAP2	0.518893	Intronic
chr7	147845001	147850000	control221	controls	60	0.000798722	chr7	148147909	148152908	deletion	controls	0.000798722	chr7	146116001	148420998	CNTNAP2	0	7398	CNTNAP2	0.518893	Intronic
chr7	147845001	147850000	control221	controls	62	0.000798722	chr7	148147909	148152908	deletion	controls	0.000798722	chr7	146116001	148420998	CNTNAP2	0	7398	CNTNAP2	0.518893	Intronic
chr7	147845001	147850000	control221	controls	63	0.000798722	chr7	148147909	148152908	deletion	controls	0.000798722	chr7	146116001	148420998	CNTNAP2	0	7398	CNTNAP2	0.518893	Intronic
chr7	147845001	147850000	control221	controls	64	0.000798722	chr7	148147909	148152908	deletion	controls	0.000798722	chr7	146116001	148420998	CNTNAP2	0	7398	CNTNAP2	0.518893	Intronic
chr7	147845001	147850000	control221	controls	66	0.000798722	chr7	148147909	148152908	deletion	controls	0.000798722	chr7	146116001	148420998	CNTNAP2	0	7398	CNTNAP2	0.518893	Intronic
chr7	147845001	147850000	control221	controls	68	0.000798722	chr7	148147909	148152908	deletion	controls	0.000798722	chr7	146116001	148420998	CNTNAP2	0	7398	CNTNAP2	0.518893	Intronic
chr7	147845001	147850000	control221	controls	69	0.000798722	chr7	148147909	148152908	deletion	controls	0.000798722	chr7	146116001	148420998	CNTNAP2	0	7398	CNTNAP2	0.518893	Intronic
chr7	147845001	147850000	control221	controls	70	0.000798722	chr7	148147909	148152908	deletion	controls	0.000798722	chr7	146116001	148420998	CNTNAP2	0	7398	CNTNAP2	0.518893	Intronic
chr7	147845001	147850000	control221	controls	71	0.000798722	chr7	148147909	148152908	deletion	controls	0.000798722	chr7	146116001	148420998	CNTNAP2	0	7398	CNTNAP2	0.518893	Intronic
chr7	147845001	147850000	control221	controls	72	0.000798722	chr7	148147909	148152908	deletion	controls	0.000798722	chr7	146116001	148420998	CNTNAP2	0	7398	CNTNAP2	0.518893	Intronic
chr7	147845001	147850000	control221	controls	73	0.000798722	chr7	148147909	148152908	deletion	controls	0.000798722	chr7	146116001	148420998	CNTNAP2	0	7398	CNTNAP2	0.518893	Intronic
chr7	147845001	147850000	control221	controls	76	0.000798722	chr7	148147909	148152908	deletion	controls	0.000798722	chr7	146116001	148420998	CNTNAP2	0	7398	CNTNAP2	0.518893	Intronic
chr7	147845001	147850000	control221	controls	78	0.000798722	chr7	148147909	148152908	deletion	controls	0.000798722	chr7	146116001	148420998	CNTNAP2	0	7398	CNTNAP2	0.518893	Intronic
chr7	147845001	147850000	control221	controls	80	0.000798722	chr7	148147909	148152908	deletion	controls	0.000798722	chr7	146116001	148420998	CNTNAP2	0	7398	CNTNAP2	0.518893	Intronic
chr7	147845001	147850000	control221	controls	81	0.000798722	chr7	148147909	148152908	deletion	controls	0.000798722	chr7	146116001	148420998	CNTNAP2	0	7398	CNTNAP2	0.518893	Intronic
chr7	147845001	147850000	control221	controls	82	0.000798722	chr7	148147909	148152908	deletion	controls	0.000798722	chr7	146116001	148420998	CNTNAP2	0	7398	CNTNAP2	0.518893	Intronic
chr7	147845001	147850000	control221	controls	83	0.000798722	chr7	148147909	148152908	deletion	controls	0.000798722	chr7	146116001	148420998	CNTNAP2	0	7398	CNTNAP2	0.518893	Intronic
chr7	147845001	147850000	control221	controls	84	0.000798722	chr7	148147909	148152908	deletion	controls	0.000798722	chr7	146116001	148420998	CNTNAP2	0	7398	CNTNAP2	0.518893	Intronic
chr7	147845001	147850000	control221	controls	85	0.000798722	chr7	148147909	148152908	deletion	controls	0.000798722	chr7	146116001	148420998	CNTNAP2	0	7398	CNTNAP2	0.518893	Intronic
chr7	147845001	147850000	control221	controls	86	0.000798722	chr7	148147909	148152908	deletion	controls	0.000798722	chr7	146116001	148420998	CNTNAP2	0	7398	CNTNAP2	0.518893	Intronic
chr7	147845001	147850000	control221	controls	87	0.000798722	chr7	148147909	148152908	deletion	controls	0.000798722	chr7	146116001	148420998	CNTNAP2	0	7398	CNTNAP2	0.518893	Intronic
chr7	147845001	147850000	control221	controls	88	0.000798722	chr7	148147909	148152908	deletion	controls	0.000798722	chr7	146116001	148420998	CNTNAP2	0	7398	CNTNAP2	0.518893	Intronic
chr7	147845001	147850000	control221	controls	89	0.000798722	chr7	148147909	148152908	deletion	controls	0.000798722	chr7	146116001	148420998	CNTNAP2	0	7398	CNTNAP2	0.518893	Intronic
chr7	147845001	147850000	control221	controls	90	0.000798722	chr7	148147909	148152908	deletion	controls	0.000798722	chr7	146116001	148420998	CNTNAP2	0	7398	CNTNAP2	0.518893	Intronic
chr7	147845001	147850000	control221	controls	92	0.000798722	chr7	148147909	148152908	deletion	controls	0.000798722	chr7	146116001	148420998	CNTNAP2	0	7398	CNTNAP2	0.518893	Intronic
chr7	147845001	147850000	control221	controls	94	0.000798722	chr7	148147909	148152908	deletion	controls	0.000798722	chr7	146116001	148420998	CNTNAP2	0	7398	CNTNAP2	0.518893	Intronic
chr7	147845001	147850000	control221	controls	95	0.000798722	chr7	148147909	148152908	deletion	controls	0.000798722	chr7	146116001	148420998	CNTNAP2	0	7398	CNTNAP2	0.518893	Intronic
chr7	147845001	147850000	control221	controls	99	0.000798722	chr7	148147909	148152908	deletion	controls	0.000798722	chr7	146116001	148420998	CNTNAP2	0	7398	CNTNAP2	0.518893	Intronic
chr7	147845001	147850000	control221	controls	100	0.000798722	chr7	148147909	148152908	deletion	controls	0.000798722	chr7	146116001	148420998	CNTNAP2	0	7398	CNTNAP2	0.518893	Intronic
chr5	88095001	88100000	CNET0062	patients	1	0.00420168	chr5	88799184	88804183	duplication	patients	0.00420168	chr5	88717116	88904257	MEF2C	0	6706	MEF2C	0.625644	Intronic
chr9	130975001	130980000	control82	controls	3	0.00714286	chr9	128212722	128217721	duplication	controls	0.00714286	chr9	128191654	128255248	DNM1	0	7975	DNM1	0.459948	Intronic
chr9	130975001	130980000	control82	controls	4	0.00714286	chr9	128212722	128217721	duplication	controls	0.00714286	chr9	128191654	128255248	DNM1	0	7975	DNM1	0.459948	Intronic
chr9	130975001	130980000	control82	controls	7	0.00714286	chr9	128212722	128217721	duplication	controls	0.00714286	chr9	128191654	128255248	DNM1	0	7975	DNM1	0.459948	Intronic
chr9	130975001	130980000	control82	controls	9	0.00714286	chr9	128212722	128217721	duplication	controls	0.00714286	chr9	128191654	128255248	DNM1	0	7975	DNM1	0.459948	Intronic
chr9	130975001	130980000	control82	controls	11	0.00714286	chr9	128212722	128217721	duplication	controls	0.00714286	chr9	128191654	128255248	DNM1	0	7975	DNM1	0.459948	Intronic
chr9	130975001	130980000	control82	controls	12	0.00714286	chr9	128212722	128217721	duplication	controls	0.00714286	chr9	128191654	128255248	DNM1	0	7975	DNM1	0.459948	Intronic
chr9	130975001	130980000	control82	controls	13	0.00714286	chr9	128212722	128217721	duplication	controls	0.00714286	chr9	128191654	128255248	DNM1	0	7975	DNM1	0.459948	Intronic
chr9	130975001	130980000	control82	controls	14	0.00714286	chr9	128212722	128217721	duplication	controls	0.00714286	chr9	128191654	128255248	DNM1	0	7975	DNM1	0.459948	Intronic
chr9	130975001	130980000	control82	controls	18	0.00714286	chr9	128212722	128217721	duplication	controls	0.00714286	chr9	128191654	128255248	DNM1	0	7975	DNM1	0.459948	Intronic
chr9	130975001	130980000	control82	controls	19	0.00714286	chr9	128212722	128217721	duplication	controls	0.00714286	chr9	128191654	128255248	DNM1	0	7975	DNM1	0.459948	Intronic
chr9	130975001	130980000	control82	controls	20	0.00714286	chr9	128212722	128217721	duplication	controls	0.00714286	chr9	128191654	128255248	DNM1	0	7975	DNM1	0.459948	Intronic
chr9	130975001	130980000	control82	controls	21	0.00714286	chr9	128212722	128217721	duplication	controls	0.00714286	chr9	128191654	128255248	DNM1	0	7975	DNM1	0.459948	Intronic
chr9	130975001	130980000	control82	controls	22	0.00714286	chr9	128212722	128217721	duplication	controls	0.00714286	chr9	128191654	128255248	DNM1	0	7975	DNM1	0.459948	Intronic
chr9	130975001	130980000	control82	controls	23	0.00714286	chr9	128212722	128217721	duplication	controls	0.00714286	chr9	128191654	128255248	DNM1	0	7975	DNM1	0.459948	Intronic
chr9	130975001	130980000	control82	controls	24	0.00714286	chr9	128212722	128217721	duplication	controls	0.00714286	chr9	128191654	128255248	DNM1	0	7975	DNM1	0.459948	Intronic
chr9	130975001	130980000	control82	controls	25	0.00714286	chr9	128212722	128217721	duplication	controls	0.00714286	chr9	128191654	128255248	DNM1	0	7975	DNM1	0.459948	Intronic
chr9	130975001	130980000	control82	controls	26	0.00714286	chr9	128212722	128217721	duplication	controls	0.00714286	chr9	128191654	128255248	DNM1	0	7975	DNM1	0.459948	Intronic
chr9	130975001	130980000	control82	controls	27	0.00714286	chr9	128212722	128217721	duplication	controls	0.00714286	chr9	128191654	128255248	DNM1	0	7975	DNM1	0.459948	Intronic
chr9	130975001	130980000	control82	controls	28	0.00714286	chr9	128212722	128217721	duplication	controls	0.00714286	chr9	128191654	128255248	DNM1	0	7975	DNM1	0.459948	Intronic
chr9	130975001	130980000	control82	controls	30	0.00714286	chr9	128212722	128217721	duplication	controls	0.00714286	chr9	128191654	128255248	DNM1	0	7975	DNM1	0.459948	Intronic
chr9	130975001	130980000	control82	controls	31	0.00714286	chr9	128212722	128217721	duplication	controls	0.00714286	chr9	128191654	128255248	DNM1	0	7975	DNM1	0.459948	Intronic
chr9	130975001	130980000	control82	controls	33	0.00714286	chr9	128212722	128217721	duplication	controls	0.00714286	chr9	128191654	128255248	DNM1	0	7975	DNM1	0.459948	Intronic
chr9	130975001	130980000	control82	controls	37	0.00714286	chr9	128212722	128217721	duplication	controls	0.00714286	chr9	128191654	128255248	DNM1	0	7975	DNM1	0.459948	Intronic
chr9	130975001	130980000	control82	controls	38	0.00714286	chr9	128212722	128217721	duplication	controls	0.00714286	chr9	128191654	128255248	DNM1	0	7975	DNM1	0.459948	Intronic
chr9	130975001	130980000	control82	controls	40	0.00714286	chr9	128212722	128217721	duplication	controls	0.00714286	chr9	128191654	128255248	DNM1	0	7975	DNM1	0.459948	Intronic
chr9	130975001	130980000	control82	controls	42	0.00714286	chr9	128212722	128217721	duplication	controls	0.00714286	chr9	128191654	128255248	DNM1	0	7975	DNM1	0.459948	Intronic
chr9	130975001	130980000	control82	controls	43	0.00714286	chr9	128212722	128217721	duplication	controls	0.00714286	chr9	128191654	128255248	DNM1	0	7975	DNM1	0.459948	Intronic
chr9	130975001	130980000	control82	controls	44	0.00714286	chr9	128212722	128217721	duplication	controls	0.00714286	chr9	128191654	128255248	DNM1	0	7975	DNM1	0.459948	Intronic
chr9	130975001	130980000	control82	controls	45	0.00714286	chr9	128212722	128217721	duplication	controls	0.00714286	chr9	128191654	128255248	DNM1	0	7975	DNM1	0.459948	Intronic
chr9	130975001	130980000	control82	controls	48	0.00714286	chr9	128212722	128217721	duplication	controls	0.00714286	chr9	128191654	128255248	DNM1	0	7975	DNM1	0.459948	Intronic
chr9	130975001	130980000	control82	controls	49	0.00714286	chr9	128212722	128217721	duplication	controls	0.00714286	chr9	128191654	128255248	DNM1	0	7975	DNM1	0.459948	Intronic
chr9	130975001	130980000	control82	controls	52	0.00714286	chr9	128212722	128217721	duplication	controls	0.00714286	chr9	128191654	128255248	DNM1	0	7975	DNM1	0.459948	Intronic
chr9	130975001	130980000	control82	controls	53	0.00714286	chr9	128212722	128217721	duplication	controls	0.00714286	chr9	128191654	128255248	DNM1	0	7975	DNM1	0.459948	Intronic
chr9	130975001	130980000	control82	controls	55	0.00714286	chr9	128212722	128217721	duplication	controls	0.00714286	chr9	128191654	128255248	DNM1	0	7975	DNM1	0.459948	Intronic
chr9	130975001	130980000	control82	controls	58	0.00714286	chr9	128212722	128217721	duplication	controls	0.00714286	chr9	128191654	128255248	DNM1	0	7975	DNM1	0.459948	Intronic
chr9	130975001	130980000	control82	controls	59	0.00714286	chr9	128212722	128217721	duplication	controls	0.00714286	chr9	128191654	128255248	DNM1	0	7975	DNM1	0.459948	Intronic
chr9	130975001	130980000	control82	controls	60	0.00714286	chr9	128212722	128217721	duplication	controls	0.00714286	chr9	128191654	128255248	DNM1	0	7975	DNM1	0.459948	Intronic
chr9	130975001	130980000	control82	controls	61	0.00714286	chr9	128212722	128217721	duplication	controls	0.00714286	chr9	128191654	128255248	DNM1	0	7975	DNM1	0.459948	Intronic
chr9	130975001	130980000	control82	controls	63	0.00714286	chr9	128212722	128217721	duplication	controls	0.00714286	chr9	128191654	128255248	DNM1	0	7975	DNM1	0.459948	Intronic
chr9	130975001	130980000	control82	controls	64	0.00714286	chr9	128212722	128217721	duplication	controls	0.00714286	chr9	128191654	128255248	DNM1	0	7975	DNM1	0.459948	Intronic
chr9	130975001	130980000	control82	controls	66	0.00714286	chr9	128212722	128217721	duplication	controls	0.00714286	chr9	128191654	128255248	DNM1	0	7975	DNM1	0.459948	Intronic
chr9	130975001	130980000	control82	controls	67	0.00714286	chr9	128212722	128217721	duplication	controls	0.00714286	chr9	128191654	128255248	DNM1	0	7975	DNM1	0.459948	Intronic
chr9	130975001	130980000	control82	controls	69	0.00714286	chr9	128212722	128217721	duplication	controls	0.00714286	chr9	128191654	128255248	DNM1	0	7975	DNM1	0.459948	Intronic
chr9	130975001	130980000	control82	controls	70	0.00714286	chr9	128212722	128217721	duplication	controls	0.00714286	chr9	128191654	128255248	DNM1	0	7975	DNM1	0.459948	Intronic
chr9	130975001	130980000	control82	controls	71	0.00714286	chr9	128212722	128217721	duplication	controls	0.00714286	chr9	128191654	128255248	DNM1	0	7975	DNM1	0.459948	Intronic
chr9	130975001	130980000	control82	controls	72	0.00714286	chr9	128212722	128217721	duplication	controls	0.00714286	chr9	128191654	128255248	DNM1	0	7975	DNM1	0.459948	Intronic
chr9	130975001	130980000	control82	controls	74	0.00714286	chr9	128212722	128217721	duplication	controls	0.00714286	chr9	128191654	128255248	DNM1	0	7975	DNM1	0.459948	Intronic
chr9	130975001	130980000	control82	controls	77	0.00714286	chr9	128212722	128217721	duplication	controls	0.00714286	chr9	128191654	128255248	DNM1	0	7975	DNM1	0.459948	Intronic
chr9	130975001	130980000	control82	controls	78	0.00714286	chr9	128212722	128217721	duplication	controls	0.00714286	chr9	128191654	128255248	DNM1	0	7975	DNM1	0.459948	Intronic
chr9	130975001	130980000	control82	controls	79	0.00714286	chr9	128212722	128217721	duplication	controls	0.00714286	chr9	128191654	128255248	DNM1	0	7975	DNM1	0.459948	Intronic
chr9	130975001	130980000	control82	controls	80	0.00714286	chr9	128212722	128217721	duplication	controls	0.00714286	chr9	128191654	128255248	DNM1	0	7975	DNM1	0.459948	Intronic
chr9	130975001	130980000	control82	controls	82	0.00714286	chr9	128212722	128217721	duplication	controls	0.00714286	chr9	128191654	128255248	DNM1	0	7975	DNM1	0.459948	Intronic
chr9	130975001	130980000	control82	controls	83	0.00714286	chr9	128212722	128217721	duplication	controls	0.00714286	chr9	128191654	128255248	DNM1	0	7975	DNM1	0.459948	Intronic
chr9	130975001	130980000	control82	controls	84	0.00714286	chr9	128212722	128217721	duplication	controls	0.00714286	chr9	128191654	128255248	DNM1	0	7975	DNM1	0.459948	Intronic
chr9	130975001	130980000	control82	controls	85	0.00714286	chr9	128212722	128217721	duplication	controls	0.00714286	chr9	128191654	128255248	DNM1	0	7975	DNM1	0.459948	Intronic
chr9	130975001	130980000	control82	controls	86	0.00714286	chr9	128212722	128217721	duplication	controls	0.00714286	chr9	128191654	128255248	DNM1	0	7975	DNM1	0.459948	Intronic
chr9	130975001	130980000	control82	controls	87	0.00714286	chr9	128212722	128217721	duplication	controls	0.00714286	chr9	128191654	128255248	DNM1	0	7975	DNM1	0.459948	Intronic
chr9	130975001	130980000	control82	controls	89	0.00714286	chr9	128212722	128217721	duplication	controls	0.00714286	chr9	128191654	128255248	DNM1	0	7975	DNM1	0.459948	Intronic
chr9	130975001	130980000	control82	controls	90	0.00714286	chr9	128212722	128217721	duplication	controls	0.00714286	chr9	128191654	128255248	DNM1	0	7975	DNM1	0.459948	Intronic
chr9	130975001	130980000	control82	controls	93	0.00714286	chr9	128212722	128217721	duplication	controls	0.00714286	chr9	128191654	128255248	DNM1	0	7975	DNM1	0.459948	Intronic
chr9	130975001	130980000	control82	controls	94	0.00714286	chr9	128212722	128217721	duplication	controls	0.00714286	chr9	128191654	128255248	DNM1	0	7975	DNM1	0.459948	Intronic
chr9	130975001	130980000	control82	controls	95	0.00714286	chr9	128212722	128217721	duplication	controls	0.00714286	chr9	128191654	128255248	DNM1	0	7975	DNM1	0.459948	Intronic
chr9	130975001	130980000	control82	controls	97	0.00714286	chr9	128212722	128217721	duplication	controls	0.00714286	chr9	128191654	128255248	DNM1	0	7975	DNM1	0.459948	Intronic
chr9	130975001	130980000	control82	controls	98	0.00714286	chr9	128212722	128217721	duplication	controls	0.00714286	chr9	128191654	128255248	DNM1	0	7975	DNM1	0.459948	Intronic
chr9	130975001	130980000	control82	controls	100	0.00714286	chr9	128212722	128217721	duplication	controls	0.00714286	chr9	128191654	128255248	DNM1	0	7975	DNM1	0.459948	Intronic
chr16	78305001	78310000	control244	controls	2	0.00714286	chr16	78271104	78276103	deletion	controls	0.00714286	chr16	78099399	79212667	WWOX	0	3107	WWOX	0.410415	Intronic
chr16	78305001	78310000	control244	controls	3	0.00714286	chr16	78271104	78276103	deletion	controls	0.00714286	chr16	78099399	79212667	WWOX	0	3107	WWOX	0.410415	Intronic
chr16	78305001	78310000	control244	controls	5	0.00714286	chr16	78271104	78276103	deletion	controls	0.00714286	chr16	78099399	79212667	WWOX	0	3107	WWOX	0.410415	Intronic
chr16	78305001	78310000	control244	controls	7	0.00714286	chr16	78271104	78276103	deletion	controls	0.00714286	chr16	78099399	79212667	WWOX	0	3107	WWOX	0.410415	Intronic
chr16	78305001	78310000	control244	controls	8	0.00714286	chr16	78271104	78276103	deletion	controls	0.00714286	chr16	78099399	79212667	WWOX	0	3107	WWOX	0.410415	Intronic
chr16	78305001	78310000	control244	controls	9	0.00714286	chr16	78271104	78276103	deletion	controls	0.00714286	chr16	78099399	79212667	WWOX	0	3107	WWOX	0.410415	Intronic
chr16	78305001	78310000	control244	controls	11	0.00714286	chr16	78271104	78276103	deletion	controls	0.00714286	chr16	78099399	79212667	WWOX	0	3107	WWOX	0.410415	Intronic
chr16	78305001	78310000	control244	controls	12	0.00714286	chr16	78271104	78276103	deletion	controls	0.00714286	chr16	78099399	79212667	WWOX	0	3107	WWOX	0.410415	Intronic
chr16	78305001	78310000	control244	controls	15	0.00714286	chr16	78271104	78276103	deletion	controls	0.00714286	chr16	78099399	79212667	WWOX	0	3107	WWOX	0.410415	Intronic
chr16	78305001	78310000	control244	controls	16	0.00714286	chr16	78271104	78276103	deletion	controls	0.00714286	chr16	78099399	79212667	WWOX	0	3107	WWOX	0.410415	Intronic
chr16	78305001	78310000	control244	controls	17	0.00714286	chr16	78271104	78276103	deletion	controls	0.00714286	chr16	78099399	79212667	WWOX	0	3107	WWOX	0.410415	Intronic
chr16	78305001	78310000	control244	controls	18	0.00714286	chr16	78271104	78276103	deletion	controls	0.00714286	chr16	78099399	79212667	WWOX	0	3107	WWOX	0.410415	Intronic
chr16	78305001	78310000	control244	controls	20	0.00714286	chr16	78271104	78276103	deletion	controls	0.00714286	chr16	78099399	79212667	WWOX	0	3107	WWOX	0.410415	Intronic
chr16	78305001	78310000	control244	controls	23	0.00714286	chr16	78271104	78276103	deletion	controls	0.00714286	chr16	78099399	79212667	WWOX	0	3107	WWOX	0.410415	Intronic
chr16	78305001	78310000	control244	controls	26	0.00714286	chr16	78271104	78276103	deletion	controls	0.00714286	chr16	78099399	79212667	WWOX	0	3107	WWOX	0.410415	Intronic
chr16	78305001	78310000	control244	controls	27	0.00714286	chr16	78271104	78276103	deletion	controls	0.00714286	chr16	78099399	79212667	WWOX	0	3107	WWOX	0.410415	Intronic
chr16	78305001	78310000	control244	controls	28	0.00714286	chr16	78271104	78276103	deletion	controls	0.00714286	chr16	78099399	79212667	WWOX	0	3107	WWOX	0.410415	Intronic
chr16	78305001	78310000	control244	controls	29	0.00714286	chr16	78271104	78276103	deletion	controls	0.00714286	chr16	78099399	79212667	WWOX	0	3107	WWOX	0.410415	Intronic
chr16	78305001	78310000	control244	controls	32	0.00714286	chr16	78271104	78276103	deletion	controls	0.00714286	chr16	78099399	79212667	WWOX	0	3107	WWOX	0.410415	Intronic
chr16	78305001	78310000	control244	controls	33	0.00714286	chr16	78271104	78276103	deletion	controls	0.00714286	chr16	78099399	79212667	WWOX	0	3107	WWOX	0.410415	Intronic
chr16	78305001	78310000	control244	controls	34	0.00714286	chr16	78271104	78276103	deletion	controls	0.00714286	chr16	78099399	79212667	WWOX	0	3107	WWOX	0.410415	Intronic
chr16	78305001	78310000	control244	controls	35	0.00714286	chr16	78271104	78276103	deletion	controls	0.00714286	chr16	78099399	79212667	WWOX	0	3107	WWOX	0.410415	Intronic
chr16	78305001	78310000	control244	controls	36	0.00714286	chr16	78271104	78276103	deletion	controls	0.00714286	chr16	78099399	79212667	WWOX	0	3107	WWOX	0.410415	Intronic
chr16	78305001	78310000	control244	controls	37	0.00714286	chr16	78271104	78276103	deletion	controls	0.00714286	chr16	78099399	79212667	WWOX	0	3107	WWOX	0.410415	Intronic
chr16	78305001	78310000	control244	controls	38	0.00714286	chr16	78271104	78276103	deletion	controls	0.00714286	chr16	78099399	79212667	WWOX	0	3107	WWOX	0.410415	Intronic
chr16	78305001	78310000	control244	controls	40	0.00714286	chr16	78271104	78276103	deletion	controls	0.00714286	chr16	78099399	79212667	WWOX	0	3107	WWOX	0.410415	Intronic
chr16	78305001	78310000	control244	controls	41	0.00714286	chr16	78271104	78276103	deletion	controls	0.00714286	chr16	78099399	79212667	WWOX	0	3107	WWOX	0.410415	Intronic
chr16	78305001	78310000	control244	controls	43	0.00714286	chr16	78271104	78276103	deletion	controls	0.00714286	chr16	78099399	79212667	WWOX	0	3107	WWOX	0.410415	Intronic
chr16	78305001	78310000	control244	controls	44	0.00714286	chr16	78271104	78276103	deletion	controls	0.00714286	chr16	78099399	79212667	WWOX	0	3107	WWOX	0.410415	Intronic
chr16	78305001	78310000	control244	controls	45	0.00714286	chr16	78271104	78276103	deletion	controls	0.00714286	chr16	78099399	79212667	WWOX	0	3107	WWOX	0.410415	Intronic
chr16	78305001	78310000	control244	controls	46	0.00714286	chr16	78271104	78276103	deletion	controls	0.00714286	chr16	78099399	79212667	WWOX	0	3107	WWOX	0.410415	Intronic
chr16	78305001	78310000	control244	controls	48	0.00714286	chr16	78271104	78276103	deletion	controls	0.00714286	chr16	78099399	79212667	WWOX	0	3107	WWOX	0.410415	Intronic
chr16	78305001	78310000	control244	controls	49	0.00714286	chr16	78271104	78276103	deletion	controls	0.00714286	chr16	78099399	79212667	WWOX	0	3107	WWOX	0.410415	Intronic
chr16	78305001	78310000	control244	controls	50	0.00714286	chr16	78271104	78276103	deletion	controls	0.00714286	chr16	78099399	79212667	WWOX	0	3107	WWOX	0.410415	Intronic
chr16	78305001	78310000	control244	controls	51	0.00714286	chr16	78271104	78276103	deletion	controls	0.00714286	chr16	78099399	79212667	WWOX	0	3107	WWOX	0.410415	Intronic
chr16	78305001	78310000	control244	controls	53	0.00714286	chr16	78271104	78276103	deletion	controls	0.00714286	chr16	78099399	79212667	WWOX	0	3107	WWOX	0.410415	Intronic
chr16	78305001	78310000	control244	controls	54	0.00714286	chr16	78271104	78276103	deletion	controls	0.00714286	chr16	78099399	79212667	WWOX	0	3107	WWOX	0.410415	Intronic
chr16	78305001	78310000	control244	controls	56	0.00714286	chr16	78271104	78276103	deletion	controls	0.00714286	chr16	78099399	79212667	WWOX	0	3107	WWOX	0.410415	Intronic
chr16	78305001	78310000	control244	controls	57	0.00714286	chr16	78271104	78276103	deletion	controls	0.00714286	chr16	78099399	79212667	WWOX	0	3107	WWOX	0.410415	Intronic
chr16	78305001	78310000	control244	controls	58	0.00714286	chr16	78271104	78276103	deletion	controls	0.00714286	chr16	78099399	79212667	WWOX	0	3107	WWOX	0.410415	Intronic
chr16	78305001	78310000	control244	controls	59	0.00714286	chr16	78271104	78276103	deletion	controls	0.00714286	chr16	78099399	79212667	WWOX	0	3107	WWOX	0.410415	Intronic
chr16	78305001	78310000	control244	controls	60	0.00714286	chr16	78271104	78276103	deletion	controls	0.00714286	chr16	78099399	79212667	WWOX	0	3107	WWOX	0.410415	Intronic
chr16	78305001	78310000	control244	controls	62	0.00714286	chr16	78271104	78276103	deletion	controls	0.00714286	chr16	78099399	79212667	WWOX	0	3107	WWOX	0.410415	Intronic
chr16	78305001	78310000	control244	controls	63	0.00714286	chr16	78271104	78276103	deletion	controls	0.00714286	chr16	78099399	79212667	WWOX	0	3107	WWOX	0.410415	Intronic
chr16	78305001	78310000	control244	controls	67	0.00714286	chr16	78271104	78276103	deletion	controls	0.00714286	chr16	78099399	79212667	WWOX	0	3107	WWOX	0.410415	Intronic
chr16	78305001	78310000	control244	controls	68	0.00714286	chr16	78271104	78276103	deletion	controls	0.00714286	chr16	78099399	79212667	WWOX	0	3107	WWOX	0.410415	Intronic
chr16	78305001	78310000	control244	controls	69	0.00714286	chr16	78271104	78276103	deletion	controls	0.00714286	chr16	78099399	79212667	WWOX	0	3107	WWOX	0.410415	Intronic
chr16	78305001	78310000	control244	controls	70	0.00714286	chr16	78271104	78276103	deletion	controls	0.00714286	chr16	78099399	79212667	WWOX	0	3107	WWOX	0.410415	Intronic
chr16	78305001	78310000	control244	controls	71	0.00714286	chr16	78271104	78276103	deletion	controls	0.00714286	chr16	78099399	79212667	WWOX	0	3107	WWOX	0.410415	Intronic
chr16	78305001	78310000	control244	controls	73	0.00714286	chr16	78271104	78276103	deletion	controls	0.00714286	chr16	78099399	79212667	WWOX	0	3107	WWOX	0.410415	Intronic
chr16	78305001	78310000	control244	controls	74	0.00714286	chr16	78271104	78276103	deletion	controls	0.00714286	chr16	78099399	79212667	WWOX	0	3107	WWOX	0.410415	Intronic
chr16	78305001	78310000	control244	controls	75	0.00714286	chr16	78271104	78276103	deletion	controls	0.00714286	chr16	78099399	79212667	WWOX	0	3107	WWOX	0.410415	Intronic
chr16	78305001	78310000	control244	controls	76	0.00714286	chr16	78271104	78276103	deletion	controls	0.00714286	chr16	78099399	79212667	WWOX	0	3107	WWOX	0.410415	Intronic
chr16	78305001	78310000	control244	controls	77	0.00714286	chr16	78271104	78276103	deletion	controls	0.00714286	chr16	78099399	79212667	WWOX	0	3107	WWOX	0.410415	Intronic
chr16	78305001	78310000	control244	controls	78	0.00714286	chr16	78271104	78276103	deletion	controls	0.00714286	chr16	78099399	79212667	WWOX	0	3107	WWOX	0.410415	Intronic
chr16	78305001	78310000	control244	controls	80	0.00714286	chr16	78271104	78276103	deletion	controls	0.00714286	chr16	78099399	79212667	WWOX	0	3107	WWOX	0.410415	Intronic
chr16	78305001	78310000	control244	controls	82	0.00714286	chr16	78271104	78276103	deletion	controls	0.00714286	chr16	78099399	79212667	WWOX	0	3107	WWOX	0.410415	Intronic
chr16	78305001	78310000	control244	controls	83	0.00714286	chr16	78271104	78276103	deletion	controls	0.00714286	chr16	78099399	79212667	WWOX	0	3107	WWOX	0.410415	Intronic
chr16	78305001	78310000	control244	controls	84	0.00714286	chr16	78271104	78276103	deletion	controls	0.00714286	chr16	78099399	79212667	WWOX	0	3107	WWOX	0.410415	Intronic
chr16	78305001	78310000	control244	controls	85	0.00714286	chr16	78271104	78276103	deletion	controls	0.00714286	chr16	78099399	79212667	WWOX	0	3107	WWOX	0.410415	Intronic
chr16	78305001	78310000	control244	controls	87	0.00714286	chr16	78271104	78276103	deletion	controls	0.00714286	chr16	78099399	79212667	WWOX	0	3107	WWOX	0.410415	Intronic
chr16	78305001	78310000	control244	controls	88	0.00714286	chr16	78271104	78276103	deletion	controls	0.00714286	chr16	78099399	79212667	WWOX	0	3107	WWOX	0.410415	Intronic
chr16	78305001	78310000	control244	controls	90	0.00714286	chr16	78271104	78276103	deletion	controls	0.00714286	chr16	78099399	79212667	WWOX	0	3107	WWOX	0.410415	Intronic
chr16	78305001	78310000	control244	controls	91	0.00714286	chr16	78271104	78276103	deletion	controls	0.00714286	chr16	78099399	79212667	WWOX	0	3107	WWOX	0.410415	Intronic
chr16	78305001	78310000	control244	controls	92	0.00714286	chr16	78271104	78276103	deletion	controls	0.00714286	chr16	78099399	79212667	WWOX	0	3107	WWOX	0.410415	Intronic
chr16	78305001	78310000	control244	controls	93	0.00714286	chr16	78271104	78276103	deletion	controls	0.00714286	chr16	78099399	79212667	WWOX	0	3107	WWOX	0.410415	Intronic
chr16	78305001	78310000	control244	controls	94	0.00714286	chr16	78271104	78276103	deletion	controls	0.00714286	chr16	78099399	79212667	WWOX	0	3107	WWOX	0.410415	Intronic
chr16	78305001	78310000	control244	controls	96	0.00714286	chr16	78271104	78276103	deletion	controls	0.00714286	chr16	78099399	79212667	WWOX	0	3107	WWOX	0.410415	Intronic
chr16	78305001	78310000	control244	controls	99	0.00714286	chr16	78271104	78276103	deletion	controls	0.00714286	chr16	78099399	79212667	WWOX	0	3107	WWOX	0.410415	Intronic
chr16	78305001	78310000	CNET0092	patients	1	0.00714286	chr16	78271104	78276103	deletion	patients	0.00714286	chr16	78099399	79212667	WWOX	0	3113	WWOX	0.410415	Intronic
chr5	161515001	161520000	control1	controls	1	0	chr5	162087995	162092994	duplication	controls	0	chr5	162000056	162162977	GABRG2	0	6733	GABRG2	0.178874	Intronic
chr5	161515001	161520000	control1	controls	2	0	chr5	162087995	162092994	duplication	controls	0	chr5	162000056	162162977	GABRG2	0	6733	GABRG2	0.178874	Intronic
chr5	161515001	161520000	control1	controls	3	0	chr5	162087995	162092994	duplication	controls	0	chr5	162000056	162162977	GABRG2	0	6733	GABRG2	0.178874	Intronic
chr5	161515001	161520000	control1	controls	4	0	chr5	162087995	162092994	duplication	controls	0	chr5	162000056	162162977	GABRG2	0	6733	GABRG2	0.178874	Intronic
chr5	161515001	161520000	control1	controls	6	0	chr5	162087995	162092994	duplication	controls	0	chr5	162000056	162162977	GABRG2	0	6733	GABRG2	0.178874	Intronic
chr5	161515001	161520000	control1	controls	7	0	chr5	162087995	162092994	duplication	controls	0	chr5	162000056	162162977	GABRG2	0	6733	GABRG2	0.178874	Intronic
chr5	161515001	161520000	control1	controls	9	0	chr5	162087995	162092994	duplication	controls	0	chr5	162000056	162162977	GABRG2	0	6733	GABRG2	0.178874	Intronic
chr5	161515001	161520000	control1	controls	10	0	chr5	162087995	162092994	duplication	controls	0	chr5	162000056	162162977	GABRG2	0	6733	GABRG2	0.178874	Intronic
chr5	161515001	161520000	control1	controls	11	0	chr5	162087995	162092994	duplication	controls	0	chr5	162000056	162162977	GABRG2	0	6733	GABRG2	0.178874	Intronic
chr5	161515001	161520000	control1	controls	13	0	chr5	162087995	162092994	duplication	controls	0	chr5	162000056	162162977	GABRG2	0	6733	GABRG2	0.178874	Intronic
chr5	161515001	161520000	control1	controls	14	0	chr5	162087995	162092994	duplication	controls	0	chr5	162000056	162162977	GABRG2	0	6733	GABRG2	0.178874	Intronic
chr5	161515001	161520000	control1	controls	16	0	chr5	162087995	162092994	duplication	controls	0	chr5	162000056	162162977	GABRG2	0	6733	GABRG2	0.178874	Intronic
chr5	161515001	161520000	control1	controls	17	0	chr5	162087995	162092994	duplication	controls	0	chr5	162000056	162162977	GABRG2	0	6733	GABRG2	0.178874	Intronic
chr5	161515001	161520000	control1	controls	25	0	chr5	162087995	162092994	duplication	controls	0	chr5	162000056	162162977	GABRG2	0	6733	GABRG2	0.178874	Intronic
chr5	161515001	161520000	control1	controls	29	0	chr5	162087995	162092994	duplication	controls	0	chr5	162000056	162162977	GABRG2	0	6733	GABRG2	0.178874	Intronic
chr5	161515001	161520000	control1	controls	32	0	chr5	162087995	162092994	duplication	controls	0	chr5	162000056	162162977	GABRG2	0	6733	GABRG2	0.178874	Intronic
chr5	161515001	161520000	control1	controls	35	0	chr5	162087995	162092994	duplication	controls	0	chr5	162000056	162162977	GABRG2	0	6733	GABRG2	0.178874	Intronic
chr5	161515001	161520000	control1	controls	36	0	chr5	162087995	162092994	duplication	controls	0	chr5	162000056	162162977	GABRG2	0	6733	GABRG2	0.178874	Intronic
chr5	161515001	161520000	control1	controls	37	0	chr5	162087995	162092994	duplication	controls	0	chr5	162000056	162162977	GABRG2	0	6733	GABRG2	0.178874	Intronic
chr5	161515001	161520000	control1	controls	44	0	chr5	162087995	162092994	duplication	controls	0	chr5	162000056	162162977	GABRG2	0	6733	GABRG2	0.178874	Intronic
chr5	161515001	161520000	control1	controls	45	0	chr5	162087995	162092994	duplication	controls	0	chr5	162000056	162162977	GABRG2	0	6733	GABRG2	0.178874	Intronic
chr5	161515001	161520000	control1	controls	46	0	chr5	162087995	162092994	duplication	controls	0	chr5	162000056	162162977	GABRG2	0	6733	GABRG2	0.178874	Intronic
chr5	161515001	161520000	control1	controls	47	0	chr5	162087995	162092994	duplication	controls	0	chr5	162000056	162162977	GABRG2	0	6733	GABRG2	0.178874	Intronic
chr5	161515001	161520000	control1	controls	50	0	chr5	162087995	162092994	duplication	controls	0	chr5	162000056	162162977	GABRG2	0	6733	GABRG2	0.178874	Intronic
chr5	161515001	161520000	control1	controls	53	0	chr5	162087995	162092994	duplication	controls	0	chr5	162000056	162162977	GABRG2	0	6733	GABRG2	0.178874	Intronic
chr5	161515001	161520000	control1	controls	54	0	chr5	162087995	162092994	duplication	controls	0	chr5	162000056	162162977	GABRG2	0	6733	GABRG2	0.178874	Intronic
chr5	161515001	161520000	control1	controls	56	0	chr5	162087995	162092994	duplication	controls	0	chr5	162000056	162162977	GABRG2	0	6733	GABRG2	0.178874	Intronic
chr5	161515001	161520000	control1	controls	57	0	chr5	162087995	162092994	duplication	controls	0	chr5	162000056	162162977	GABRG2	0	6733	GABRG2	0.178874	Intronic
chr5	161515001	161520000	control1	controls	61	0	chr5	162087995	162092994	duplication	controls	0	chr5	162000056	162162977	GABRG2	0	6733	GABRG2	0.178874	Intronic
chr5	161515001	161520000	control1	controls	62	0	chr5	162087995	162092994	duplication	controls	0	chr5	162000056	162162977	GABRG2	0	6733	GABRG2	0.178874	Intronic
chr5	161515001	161520000	control1	controls	63	0	chr5	162087995	162092994	duplication	controls	0	chr5	162000056	162162977	GABRG2	0	6733	GABRG2	0.178874	Intronic
chr5	161515001	161520000	control1	controls	66	0	chr5	162087995	162092994	duplication	controls	0	chr5	162000056	162162977	GABRG2	0	6733	GABRG2	0.178874	Intronic
chr5	161515001	161520000	control1	controls	67	0	chr5	162087995	162092994	duplication	controls	0	chr5	162000056	162162977	GABRG2	0	6733	GABRG2	0.178874	Intronic
chr5	161515001	161520000	control1	controls	68	0	chr5	162087995	162092994	duplication	controls	0	chr5	162000056	162162977	GABRG2	0	6733	GABRG2	0.178874	Intronic
chr5	161515001	161520000	control1	controls	69	0	chr5	162087995	162092994	duplication	controls	0	chr5	162000056	162162977	GABRG2	0	6733	GABRG2	0.178874	Intronic
chr5	161515001	161520000	control1	controls	70	0	chr5	162087995	162092994	duplication	controls	0	chr5	162000056	162162977	GABRG2	0	6733	GABRG2	0.178874	Intronic
chr5	161515001	161520000	control1	controls	71	0	chr5	162087995	162092994	duplication	controls	0	chr5	162000056	162162977	GABRG2	0	6733	GABRG2	0.178874	Intronic
chr5	161515001	161520000	control1	controls	73	0	chr5	162087995	162092994	duplication	controls	0	chr5	162000056	162162977	GABRG2	0	6733	GABRG2	0.178874	Intronic
chr5	161515001	161520000	control1	controls	74	0	chr5	162087995	162092994	duplication	controls	0	chr5	162000056	162162977	GABRG2	0	6733	GABRG2	0.178874	Intronic
chr5	161515001	161520000	control1	controls	75	0	chr5	162087995	162092994	duplication	controls	0	chr5	162000056	162162977	GABRG2	0	6733	GABRG2	0.178874	Intronic
chr5	161515001	161520000	control1	controls	76	0	chr5	162087995	162092994	duplication	controls	0	chr5	162000056	162162977	GABRG2	0	6733	GABRG2	0.178874	Intronic
chr5	161515001	161520000	control1	controls	77	0	chr5	162087995	162092994	duplication	controls	0	chr5	162000056	162162977	GABRG2	0	6733	GABRG2	0.178874	Intronic
chr5	161515001	161520000	control1	controls	80	0	chr5	162087995	162092994	duplication	controls	0	chr5	162000056	162162977	GABRG2	0	6733	GABRG2	0.178874	Intronic
chr5	161515001	161520000	control1	controls	82	0	chr5	162087995	162092994	duplication	controls	0	chr5	162000056	162162977	GABRG2	0	6733	GABRG2	0.178874	Intronic
chr5	161515001	161520000	control1	controls	85	0	chr5	162087995	162092994	duplication	controls	0	chr5	162000056	162162977	GABRG2	0	6733	GABRG2	0.178874	Intronic
chr5	161515001	161520000	control1	controls	88	0	chr5	162087995	162092994	duplication	controls	0	chr5	162000056	162162977	GABRG2	0	6733	GABRG2	0.178874	Intronic
chr5	161515001	161520000	control1	controls	89	0	chr5	162087995	162092994	duplication	controls	0	chr5	162000056	162162977	GABRG2	0	6733	GABRG2	0.178874	Intronic
chr5	161515001	161520000	control1	controls	90	0	chr5	162087995	162092994	duplication	controls	0	chr5	162000056	162162977	GABRG2	0	6733	GABRG2	0.178874	Intronic
chr5	161515001	161520000	control1	controls	95	0	chr5	162087995	162092994	duplication	controls	0	chr5	162000056	162162977	GABRG2	0	6733	GABRG2	0.178874	Intronic
chr5	161515001	161520000	control1	controls	96	0	chr5	162087995	162092994	duplication	controls	0	chr5	162000056	162162977	GABRG2	0	6733	GABRG2	0.178874	Intronic
chr5	161515001	161520000	control1	controls	98	0	chr5	162087995	162092994	duplication	controls	0	chr5	162000056	162162977	GABRG2	0	6733	GABRG2	0.178874	Intronic
chr5	161515001	161520000	control1	controls	100	0	chr5	162087995	162092994	duplication	controls	0	chr5	162000056	162162977	GABRG2	0	6733	GABRG2	0.178874	Intronic
chr2	172695001	172700000	CNET0071	patients	1	0	chr2	171838491	171843490	deletion	patients	0	chr2	171783404	171999859	SLC25A12	0	5181	SLC25A12	0.379766	Intronic
chr3	38630001	38635000	control12	controls	1	0	chr3	38588510	38593509	deletion	controls	0	chr3	38548056	38649687	SCN5A	0	5998	SCN5A	0.250562	Intronic
chr3	38630001	38635000	control12	controls	2	0	chr3	38588510	38593509	deletion	controls	0	chr3	38548056	38649687	SCN5A	0	5998	SCN5A	0.250562	Intronic
chr3	38630001	38635000	control273	controls	2	0	chr3	38588510	38593509	deletion	controls	0	chr3	38548056	38649687	SCN5A	0	6025	SCN5A	0.250562	Intronic
chr3	38630001	38635000	control12	controls	3	0	chr3	38588510	38593509	deletion	controls	0	chr3	38548056	38649687	SCN5A	0	5998	SCN5A	0.250562	Intronic
chr3	38630001	38635000	control273	controls	3	0	chr3	38588510	38593509	deletion	controls	0	chr3	38548056	38649687	SCN5A	0	6025	SCN5A	0.250562	Intronic
chr3	38630001	38635000	control273	controls	4	0	chr3	38588510	38593509	deletion	controls	0	chr3	38548056	38649687	SCN5A	0	6025	SCN5A	0.250562	Intronic
chr3	38630001	38635000	control273	controls	5	0	chr3	38588510	38593509	deletion	controls	0	chr3	38548056	38649687	SCN5A	0	6025	SCN5A	0.250562	Intronic
chr3	38630001	38635000	control12	controls	8	0	chr3	38588510	38593509	deletion	controls	0	chr3	38548056	38649687	SCN5A	0	5998	SCN5A	0.250562	Intronic
chr3	38630001	38635000	control12	controls	9	0	chr3	38588510	38593509	deletion	controls	0	chr3	38548056	38649687	SCN5A	0	5998	SCN5A	0.250562	Intronic
chr3	38630001	38635000	control12	controls	10	0	chr3	38588510	38593509	deletion	controls	0	chr3	38548056	38649687	SCN5A	0	5998	SCN5A	0.250562	Intronic
chr3	38630001	38635000	control273	controls	11	0	chr3	38588510	38593509	deletion	controls	0	chr3	38548056	38649687	SCN5A	0	6025	SCN5A	0.250562	Intronic
chr3	38630001	38635000	control12	controls	12	0	chr3	38588510	38593509	deletion	controls	0	chr3	38548056	38649687	SCN5A	0	5998	SCN5A	0.250562	Intronic
chr3	38630001	38635000	control273	controls	12	0	chr3	38588510	38593509	deletion	controls	0	chr3	38548056	38649687	SCN5A	0	6025	SCN5A	0.250562	Intronic
chr3	38630001	38635000	control12	controls	13	0	chr3	38588510	38593509	deletion	controls	0	chr3	38548056	38649687	SCN5A	0	5998	SCN5A	0.250562	Intronic
chr3	38630001	38635000	control273	controls	13	0	chr3	38588510	38593509	deletion	controls	0	chr3	38548056	38649687	SCN5A	0	6025	SCN5A	0.250562	Intronic
chr3	38630001	38635000	control12	controls	14	0	chr3	38588510	38593509	deletion	controls	0	chr3	38548056	38649687	SCN5A	0	5998	SCN5A	0.250562	Intronic
chr3	38630001	38635000	control273	controls	14	0	chr3	38588510	38593509	deletion	controls	0	chr3	38548056	38649687	SCN5A	0	6025	SCN5A	0.250562	Intronic
chr3	38630001	38635000	control273	controls	15	0	chr3	38588510	38593509	deletion	controls	0	chr3	38548056	38649687	SCN5A	0	6025	SCN5A	0.250562	Intronic
chr3	38630001	38635000	control12	controls	16	0	chr3	38588510	38593509	deletion	controls	0	chr3	38548056	38649687	SCN5A	0	5998	SCN5A	0.250562	Intronic
chr3	38630001	38635000	control273	controls	16	0	chr3	38588510	38593509	deletion	controls	0	chr3	38548056	38649687	SCN5A	0	6025	SCN5A	0.250562	Intronic
chr3	38630001	38635000	control12	controls	17	0	chr3	38588510	38593509	deletion	controls	0	chr3	38548056	38649687	SCN5A	0	5998	SCN5A	0.250562	Intronic
chr3	38630001	38635000	control273	controls	17	0	chr3	38588510	38593509	deletion	controls	0	chr3	38548056	38649687	SCN5A	0	6025	SCN5A	0.250562	Intronic
chr3	38630001	38635000	control12	controls	20	0	chr3	38588510	38593509	deletion	controls	0	chr3	38548056	38649687	SCN5A	0	5998	SCN5A	0.250562	Intronic
chr3	38630001	38635000	control12	controls	21	0	chr3	38588510	38593509	deletion	controls	0	chr3	38548056	38649687	SCN5A	0	5998	SCN5A	0.250562	Intronic
chr3	38630001	38635000	control12	controls	22	0	chr3	38588510	38593509	deletion	controls	0	chr3	38548056	38649687	SCN5A	0	5998	SCN5A	0.250562	Intronic
chr3	38630001	38635000	control12	controls	23	0	chr3	38588510	38593509	deletion	controls	0	chr3	38548056	38649687	SCN5A	0	5998	SCN5A	0.250562	Intronic
chr3	38630001	38635000	control12	controls	24	0	chr3	38588510	38593509	deletion	controls	0	chr3	38548056	38649687	SCN5A	0	5998	SCN5A	0.250562	Intronic
chr3	38630001	38635000	control273	controls	25	0	chr3	38588510	38593509	deletion	controls	0	chr3	38548056	38649687	SCN5A	0	6025	SCN5A	0.250562	Intronic
chr3	38630001	38635000	control12	controls	26	0	chr3	38588510	38593509	deletion	controls	0	chr3	38548056	38649687	SCN5A	0	5998	SCN5A	0.250562	Intronic
chr3	38630001	38635000	control273	controls	26	0	chr3	38588510	38593509	deletion	controls	0	chr3	38548056	38649687	SCN5A	0	6025	SCN5A	0.250562	Intronic
chr3	38630001	38635000	control12	controls	27	0	chr3	38588510	38593509	deletion	controls	0	chr3	38548056	38649687	SCN5A	0	5998	SCN5A	0.250562	Intronic
chr3	38630001	38635000	control273	controls	27	0	chr3	38588510	38593509	deletion	controls	0	chr3	38548056	38649687	SCN5A	0	6025	SCN5A	0.250562	Intronic
chr3	38630001	38635000	control12	controls	30	0	chr3	38588510	38593509	deletion	controls	0	chr3	38548056	38649687	SCN5A	0	5998	SCN5A	0.250562	Intronic
chr3	38630001	38635000	control12	controls	31	0	chr3	38588510	38593509	deletion	controls	0	chr3	38548056	38649687	SCN5A	0	5998	SCN5A	0.250562	Intronic
chr3	38630001	38635000	control273	controls	31	0	chr3	38588510	38593509	deletion	controls	0	chr3	38548056	38649687	SCN5A	0	6025	SCN5A	0.250562	Intronic
chr3	38630001	38635000	control12	controls	32	0	chr3	38588510	38593509	deletion	controls	0	chr3	38548056	38649687	SCN5A	0	5998	SCN5A	0.250562	Intronic
chr3	38630001	38635000	control273	controls	32	0	chr3	38588510	38593509	deletion	controls	0	chr3	38548056	38649687	SCN5A	0	6025	SCN5A	0.250562	Intronic
chr3	38630001	38635000	control12	controls	33	0	chr3	38588510	38593509	deletion	controls	0	chr3	38548056	38649687	SCN5A	0	5998	SCN5A	0.250562	Intronic
chr3	38630001	38635000	control273	controls	33	0	chr3	38588510	38593509	deletion	controls	0	chr3	38548056	38649687	SCN5A	0	6025	SCN5A	0.250562	Intronic
chr3	38630001	38635000	control12	controls	34	0	chr3	38588510	38593509	deletion	controls	0	chr3	38548056	38649687	SCN5A	0	5998	SCN5A	0.250562	Intronic
chr3	38630001	38635000	control12	controls	35	0	chr3	38588510	38593509	deletion	controls	0	chr3	38548056	38649687	SCN5A	0	5998	SCN5A	0.250562	Intronic
chr3	38630001	38635000	control273	controls	35	0	chr3	38588510	38593509	deletion	controls	0	chr3	38548056	38649687	SCN5A	0	6025	SCN5A	0.250562	Intronic
chr3	38630001	38635000	control12	controls	36	0	chr3	38588510	38593509	deletion	controls	0	chr3	38548056	38649687	SCN5A	0	5998	SCN5A	0.250562	Intronic
chr3	38630001	38635000	control273	controls	36	0	chr3	38588510	38593509	deletion	controls	0	chr3	38548056	38649687	SCN5A	0	6025	SCN5A	0.250562	Intronic
chr3	38630001	38635000	control12	controls	37	0	chr3	38588510	38593509	deletion	controls	0	chr3	38548056	38649687	SCN5A	0	5998	SCN5A	0.250562	Intronic
chr3	38630001	38635000	control273	controls	37	0	chr3	38588510	38593509	deletion	controls	0	chr3	38548056	38649687	SCN5A	0	6025	SCN5A	0.250562	Intronic
chr3	38630001	38635000	control12	controls	38	0	chr3	38588510	38593509	deletion	controls	0	chr3	38548056	38649687	SCN5A	0	5998	SCN5A	0.250562	Intronic
chr3	38630001	38635000	control12	controls	39	0	chr3	38588510	38593509	deletion	controls	0	chr3	38548056	38649687	SCN5A	0	5998	SCN5A	0.250562	Intronic
chr3	38630001	38635000	control273	controls	39	0	chr3	38588510	38593509	deletion	controls	0	chr3	38548056	38649687	SCN5A	0	6025	SCN5A	0.250562	Intronic
chr3	38630001	38635000	control12	controls	40	0	chr3	38588510	38593509	deletion	controls	0	chr3	38548056	38649687	SCN5A	0	5998	SCN5A	0.250562	Intronic
chr3	38630001	38635000	control273	controls	41	0	chr3	38588510	38593509	deletion	controls	0	chr3	38548056	38649687	SCN5A	0	6025	SCN5A	0.250562	Intronic
chr3	38630001	38635000	control12	controls	42	0	chr3	38588510	38593509	deletion	controls	0	chr3	38548056	38649687	SCN5A	0	5998	SCN5A	0.250562	Intronic
chr3	38630001	38635000	control273	controls	43	0	chr3	38588510	38593509	deletion	controls	0	chr3	38548056	38649687	SCN5A	0	6025	SCN5A	0.250562	Intronic
chr3	38630001	38635000	control273	controls	44	0	chr3	38588510	38593509	deletion	controls	0	chr3	38548056	38649687	SCN5A	0	6025	SCN5A	0.250562	Intronic
chr3	38630001	38635000	control273	controls	45	0	chr3	38588510	38593509	deletion	controls	0	chr3	38548056	38649687	SCN5A	0	6025	SCN5A	0.250562	Intronic
chr3	38630001	38635000	control12	controls	46	0	chr3	38588510	38593509	deletion	controls	0	chr3	38548056	38649687	SCN5A	0	5998	SCN5A	0.250562	Intronic
chr3	38630001	38635000	control12	controls	47	0	chr3	38588510	38593509	deletion	controls	0	chr3	38548056	38649687	SCN5A	0	5998	SCN5A	0.250562	Intronic
chr3	38630001	38635000	control273	controls	47	0	chr3	38588510	38593509	deletion	controls	0	chr3	38548056	38649687	SCN5A	0	6025	SCN5A	0.250562	Intronic
chr3	38630001	38635000	control12	controls	48	0	chr3	38588510	38593509	deletion	controls	0	chr3	38548056	38649687	SCN5A	0	5998	SCN5A	0.250562	Intronic
chr3	38630001	38635000	control273	controls	48	0	chr3	38588510	38593509	deletion	controls	0	chr3	38548056	38649687	SCN5A	0	6025	SCN5A	0.250562	Intronic
chr3	38630001	38635000	control12	controls	49	0	chr3	38588510	38593509	deletion	controls	0	chr3	38548056	38649687	SCN5A	0	5998	SCN5A	0.250562	Intronic
chr3	38630001	38635000	control273	controls	49	0	chr3	38588510	38593509	deletion	controls	0	chr3	38548056	38649687	SCN5A	0	6025	SCN5A	0.250562	Intronic
chr3	38630001	38635000	control273	controls	50	0	chr3	38588510	38593509	deletion	controls	0	chr3	38548056	38649687	SCN5A	0	6025	SCN5A	0.250562	Intronic
chr3	38630001	38635000	control12	controls	52	0	chr3	38588510	38593509	deletion	controls	0	chr3	38548056	38649687	SCN5A	0	5998	SCN5A	0.250562	Intronic
chr3	38630001	38635000	control273	controls	52	0	chr3	38588510	38593509	deletion	controls	0	chr3	38548056	38649687	SCN5A	0	6025	SCN5A	0.250562	Intronic
chr3	38630001	38635000	control12	controls	53	0	chr3	38588510	38593509	deletion	controls	0	chr3	38548056	38649687	SCN5A	0	5998	SCN5A	0.250562	Intronic
chr3	38630001	38635000	control273	controls	53	0	chr3	38588510	38593509	deletion	controls	0	chr3	38548056	38649687	SCN5A	0	6025	SCN5A	0.250562	Intronic
chr3	38630001	38635000	control12	controls	54	0	chr3	38588510	38593509	deletion	controls	0	chr3	38548056	38649687	SCN5A	0	5998	SCN5A	0.250562	Intronic
chr3	38630001	38635000	control273	controls	54	0	chr3	38588510	38593509	deletion	controls	0	chr3	38548056	38649687	SCN5A	0	6025	SCN5A	0.250562	Intronic
chr3	38630001	38635000	control12	controls	56	0	chr3	38588510	38593509	deletion	controls	0	chr3	38548056	38649687	SCN5A	0	5998	SCN5A	0.250562	Intronic
chr3	38630001	38635000	control273	controls	56	0	chr3	38588510	38593509	deletion	controls	0	chr3	38548056	38649687	SCN5A	0	6025	SCN5A	0.250562	Intronic
chr3	38630001	38635000	control12	controls	57	0	chr3	38588510	38593509	deletion	controls	0	chr3	38548056	38649687	SCN5A	0	5998	SCN5A	0.250562	Intronic
chr3	38630001	38635000	control273	controls	57	0	chr3	38588510	38593509	deletion	controls	0	chr3	38548056	38649687	SCN5A	0	6025	SCN5A	0.250562	Intronic
chr3	38630001	38635000	control273	controls	58	0	chr3	38588510	38593509	deletion	controls	0	chr3	38548056	38649687	SCN5A	0	6025	SCN5A	0.250562	Intronic
chr3	38630001	38635000	control273	controls	59	0	chr3	38588510	38593509	deletion	controls	0	chr3	38548056	38649687	SCN5A	0	6025	SCN5A	0.250562	Intronic
chr3	38630001	38635000	control273	controls	60	0	chr3	38588510	38593509	deletion	controls	0	chr3	38548056	38649687	SCN5A	0	6025	SCN5A	0.250562	Intronic
chr3	38630001	38635000	control12	controls	61	0	chr3	38588510	38593509	deletion	controls	0	chr3	38548056	38649687	SCN5A	0	5998	SCN5A	0.250562	Intronic
chr3	38630001	38635000	control273	controls	61	0	chr3	38588510	38593509	deletion	controls	0	chr3	38548056	38649687	SCN5A	0	6025	SCN5A	0.250562	Intronic
chr3	38630001	38635000	control12	controls	63	0	chr3	38588510	38593509	deletion	controls	0	chr3	38548056	38649687	SCN5A	0	5998	SCN5A	0.250562	Intronic
chr3	38630001	38635000	control273	controls	63	0	chr3	38588510	38593509	deletion	controls	0	chr3	38548056	38649687	SCN5A	0	6025	SCN5A	0.250562	Intronic
chr3	38630001	38635000	control12	controls	64	0	chr3	38588510	38593509	deletion	controls	0	chr3	38548056	38649687	SCN5A	0	5998	SCN5A	0.250562	Intronic
chr3	38630001	38635000	control273	controls	64	0	chr3	38588510	38593509	deletion	controls	0	chr3	38548056	38649687	SCN5A	0	6025	SCN5A	0.250562	Intronic
chr3	38630001	38635000	control12	controls	65	0	chr3	38588510	38593509	deletion	controls	0	chr3	38548056	38649687	SCN5A	0	5998	SCN5A	0.250562	Intronic
chr3	38630001	38635000	control12	controls	66	0	chr3	38588510	38593509	deletion	controls	0	chr3	38548056	38649687	SCN5A	0	5998	SCN5A	0.250562	Intronic
chr3	38630001	38635000	control273	controls	66	0	chr3	38588510	38593509	deletion	controls	0	chr3	38548056	38649687	SCN5A	0	6025	SCN5A	0.250562	Intronic
chr3	38630001	38635000	control273	controls	67	0	chr3	38588510	38593509	deletion	controls	0	chr3	38548056	38649687	SCN5A	0	6025	SCN5A	0.250562	Intronic
chr3	38630001	38635000	control12	controls	68	0	chr3	38588510	38593509	deletion	controls	0	chr3	38548056	38649687	SCN5A	0	5998	SCN5A	0.250562	Intronic
chr3	38630001	38635000	control12	controls	70	0	chr3	38588510	38593509	deletion	controls	0	chr3	38548056	38649687	SCN5A	0	5998	SCN5A	0.250562	Intronic
chr3	38630001	38635000	control273	controls	71	0	chr3	38588510	38593509	deletion	controls	0	chr3	38548056	38649687	SCN5A	0	6025	SCN5A	0.250562	Intronic
chr3	38630001	38635000	control273	controls	72	0	chr3	38588510	38593509	deletion	controls	0	chr3	38548056	38649687	SCN5A	0	6025	SCN5A	0.250562	Intronic
chr3	38630001	38635000	control12	controls	73	0	chr3	38588510	38593509	deletion	controls	0	chr3	38548056	38649687	SCN5A	0	5998	SCN5A	0.250562	Intronic
chr3	38630001	38635000	control273	controls	73	0	chr3	38588510	38593509	deletion	controls	0	chr3	38548056	38649687	SCN5A	0	6025	SCN5A	0.250562	Intronic
chr3	38630001	38635000	control12	controls	74	0	chr3	38588510	38593509	deletion	controls	0	chr3	38548056	38649687	SCN5A	0	5998	SCN5A	0.250562	Intronic
chr3	38630001	38635000	control12	controls	75	0	chr3	38588510	38593509	deletion	controls	0	chr3	38548056	38649687	SCN5A	0	5998	SCN5A	0.250562	Intronic
chr3	38630001	38635000	control273	controls	75	0	chr3	38588510	38593509	deletion	controls	0	chr3	38548056	38649687	SCN5A	0	6025	SCN5A	0.250562	Intronic
chr3	38630001	38635000	control12	controls	76	0	chr3	38588510	38593509	deletion	controls	0	chr3	38548056	38649687	SCN5A	0	5998	SCN5A	0.250562	Intronic
chr3	38630001	38635000	control273	controls	76	0	chr3	38588510	38593509	deletion	controls	0	chr3	38548056	38649687	SCN5A	0	6025	SCN5A	0.250562	Intronic
chr3	38630001	38635000	control12	controls	77	0	chr3	38588510	38593509	deletion	controls	0	chr3	38548056	38649687	SCN5A	0	5998	SCN5A	0.250562	Intronic
chr3	38630001	38635000	control12	controls	78	0	chr3	38588510	38593509	deletion	controls	0	chr3	38548056	38649687	SCN5A	0	5998	SCN5A	0.250562	Intronic
chr3	38630001	38635000	control273	controls	78	0	chr3	38588510	38593509	deletion	controls	0	chr3	38548056	38649687	SCN5A	0	6025	SCN5A	0.250562	Intronic
chr3	38630001	38635000	control12	controls	79	0	chr3	38588510	38593509	deletion	controls	0	chr3	38548056	38649687	SCN5A	0	5998	SCN5A	0.250562	Intronic
chr3	38630001	38635000	control273	controls	79	0	chr3	38588510	38593509	deletion	controls	0	chr3	38548056	38649687	SCN5A	0	6025	SCN5A	0.250562	Intronic
chr3	38630001	38635000	control273	controls	82	0	chr3	38588510	38593509	deletion	controls	0	chr3	38548056	38649687	SCN5A	0	6025	SCN5A	0.250562	Intronic
chr3	38630001	38635000	control12	controls	85	0	chr3	38588510	38593509	deletion	controls	0	chr3	38548056	38649687	SCN5A	0	5998	SCN5A	0.250562	Intronic
chr3	38630001	38635000	control273	controls	85	0	chr3	38588510	38593509	deletion	controls	0	chr3	38548056	38649687	SCN5A	0	6025	SCN5A	0.250562	Intronic
chr3	38630001	38635000	control273	controls	86	0	chr3	38588510	38593509	deletion	controls	0	chr3	38548056	38649687	SCN5A	0	6025	SCN5A	0.250562	Intronic
[truncated: 14,415 more rows]

## Sheet: Figure 4d overall
epilepsy_overall
[truncated: 15,033 more rows]

## Sheet: Figure 5a5b
rCNV
[truncated: 1,667 more rows]

## Sheet: Figure 4a gene
congenital_gene
[truncated: 2,022 more rows]

## Sheet: Figure 4a sv
congenital_sv
[truncated: 92 more rows]

## Sheet: Figure 4c
ASD
[truncated: 223 more rows]

## Sheet: Figure 3h
prioritization
[truncated: 2,401 more rows]

[truncated: 10 more sheets: Figure 3e3f, Figure3dS2S4 translocation, Figure S3, Figure3dS2S4 inversion, Figure3dS2S4 insertion, Figure3a3g coding, Figure3a3g noncoding, Figure S6, Figure3dS2S4, Figure3cS2S4]
